# Supplementary material for: 3-Mesityl-2-oxo-1-oxaspiro­[4.4]non-3-en-4-yl benzoate
Source: Acta Crystallogr Sect E Struct Rep Online. 2010 Jun 16;66(Pt 7):o1624. doi: 10.1107/S1600536810021343 (PMC3006810; doi:10.1107/S1600536810021343)
Supplement: Supplementary file 1 [file e-66-o1624-sup1.cif]

##############################################################################
###                                                                        ###
###        Electronic paper (Acta Crystallographica Section E)             ###
###                                                                        ###
##############################################################################
#                                                                            #
# This CIF contains the data in a paper accepted for publication in Acta     #
# Crystallographica Section E. It conforms to the requirements of Notes      #
# for Authors for Section E, and has been peer reviewed under the auspices   #
# of the IUCr Commission on Journals.                                        #
#                                                                            #
# Full details of the Crystallographic Information File format               #
# are given in the paper "The Crystallographic Information File (CIF):       #
# a New Standard Archive File for Crystallography" by S. R. Hall, F. H.      #
# Allen and I. D. Brown [Acta Cryst. (1991), A47, 655-685].                  #
#                                                                            #
# The current version of the core CIF dictionary is obtainable from          #
# ftp://ftp.iucr.org/pub/cif_core.dic. The current version number is 2.4.    #
#                                                                            #
# Software is freely available for graphical display of the structure(s) in  #
# this CIF.  For information consult the CIF home page http://www.iucr.org/  #
# cif/home.html                                                              #
#                                                                            #
# This file may be used for bona fide research purposes within the           #
# scientific community so long as proper attribution is given to the journal # 
# article from which it was obtained.                                        #
#                                                                            #
##############################################################################
                                             
data_I
_audit_creation_method     SHELXL-97
_chemical_name_systematic
;
3-Mesityl-2-oxo-1-oxaspiro[4.4]non-3-en-4-yl benzoate
;
_chemical_name_common     ?
_chemical_formula_moiety     'C24 H24 O4'
_chemical_formula_sum     'C24 H24 O4'
_chemical_formula_iupac     'C24 H24 O4'
_chemical_formula_weight     376.43
_chemical_melting_point     ?
_symmetry_cell_setting     monoclinic
_symmetry_space_group_name_H-M     'P 21/c'
_symmetry_space_group_name_Hall     '-P 2ybc'
loop_
    _symmetry_equiv_pos_as_xyz
    'x, y, z'
    '-x, y+1/2, -z+1/2'
    '-x, -y, -z'
    'x, -y-1/2, z-1/2'
_cell_length_a     8.4799(5)
_cell_length_b     15.9912(9)
_cell_length_c     15.9520(8)
_cell_angle_alpha     90.00
_cell_angle_beta     106.2400(10)
_cell_angle_gamma     90.00
_cell_volume     2076.8(2)
_cell_formula_units_Z     4
_cell_measurement_reflns_used     10851
_cell_measurement_theta_min     3.1
_cell_measurement_theta_max     27.4
_cell_measurement_temperature     296.0(10)
_exptl_crystal_description     'chunk'
_exptl_crystal_colour     'colorless'
_exptl_crystal_size_max     0.57
_exptl_crystal_size_mid     0.45
_exptl_crystal_size_min     0.32
_exptl_crystal_density_diffrn     1.204
_exptl_crystal_density_meas     ?
_exptl_crystal_density_method     'not measured'
_exptl_crystal_F_000     800
_exptl_absorpt_coefficient_mu     0.081
_exptl_absorpt_correction_type     multi-scan
_exptl_absorpt_process_details     '(ABSCOR; Higashi, 1995)'
_exptl_absorpt_correction_T_min     0.9552
_exptl_absorpt_correction_T_max     0.9745
_exptl_special_details
;
;
_diffrn_ambient_temperature     296.0(10)
_diffrn_radiation_type     MoK\a
_diffrn_radiation_wavelength     0.71073
_diffrn_radiation_source     'rolling anode'
_diffrn_radiation_monochromator     graphite
_diffrn_measurement_device_type     'Rigaku R-AXIS RAPID'
_diffrn_measurement_method     \w
_diffrn_detector_area_resol_mean     10.00
_diffrn_reflns_number     19157
_diffrn_reflns_av_R_equivalents     0.0309
_diffrn_reflns_av_sigmaI/netI     0.0290
_diffrn_reflns_theta_min     3.10
_diffrn_reflns_theta_max     27.43
_diffrn_reflns_theta_full     27.43
_diffrn_measured_fraction_theta_max     0.982
_diffrn_measured_fraction_theta_full     0.982
_diffrn_reflns_limit_h_min     -10
_diffrn_reflns_limit_h_max     10
_diffrn_reflns_limit_k_min     -20
_diffrn_reflns_limit_k_max     17
_diffrn_reflns_limit_l_min     -17
_diffrn_reflns_limit_l_max     20
_diffrn_standards_number     ?
_diffrn_standards_interval_count     ?
_diffrn_standards_interval_time     ?
_diffrn_standards_decay_%     ?
_refine_special_details
;
Refinement of <i>F</i>^2^ against ALL reflections. The weighted <i>R</i>-factor
<i>wR</i> and goodness of fit <i>S</i> are based on <i>F</i>^2^, conventional
<i>R</i>-factors <i>R</i> are based on <i>F</i>, with <i>F</i> set to zero for
negative <i>F</i>^2^. The threshold expression of <i>F</i>^2^ >
\s(<i>F</i>^2^) is used only for calculating <i>R</i>-factors(gt) <i>etc</i>.
and is not relevant to the choice of reflections for refinement.
<i>R</i>-factors based on <i>F</i>^2^ are statistically about twice as large
as those based on <i>F</i>, and <i>R</i>- factors based on ALL data will be
even larger.
;
_reflns_number_total     4647
_reflns_number_gt     2622
_reflns_threshold_expression     I>2sigma(I)
_refine_ls_structure_factor_coef     Fsqd
_refine_ls_matrix_type     full
_refine_ls_R_factor_all     0.0973
_refine_ls_R_factor_gt     0.0512
_refine_ls_wR_factor_gt     0.1240
_refine_ls_wR_factor_ref     0.1641
_refine_ls_goodness_of_fit_ref     1.001
_refine_ls_restrained_S_all     1.001
_refine_ls_number_reflns     4647
_refine_ls_number_parameters     267
_refine_ls_number_restraints     22
_refine_ls_hydrogen_treatment     constr
_refine_ls_weighting_scheme     calc
_refine_ls_weighting_details
              'w=1/[\s^2^(Fo^2^)+(0.0597P)^2^+0.8207P] where P=(Fo^2^+2Fc^2^)/3'
_atom_sites_solution_hydrogens     geom
_atom_sites_solution_primary     direct
_atom_sites_solution_secondary     difmap
_refine_ls_shift/su_max     0.000
_refine_ls_shift/su_mean     0.000
_refine_diff_density_max     0.249
_refine_diff_density_min     -0.250
_refine_ls_extinction_method     'SHELXL97 (Sheldrick, 2008)'
_refine_ls_extinction_coef     0.035(3)
_refine_ls_extinction_expression
                                  'Fc^*^=kFc[1+0.001xFc^2^\l^3^/sin(2\q)]^-1/4^'
loop_
    _atom_type_symbol
    _atom_type_description
    _atom_type_scat_dispersion_real
    _atom_type_scat_dispersion_imag
    _atom_type_scat_source
    'C' 'C' 0.0033 0.0016
                         'International Tables Vol C Tables 4.2.6.8 and 6.1.1.4'
    'H' 'H' 0.0000 0.0000
                         'International Tables Vol C Tables 4.2.6.8 and 6.1.1.4'
    'O' 'O' 0.0106 0.0060
                         'International Tables Vol C Tables 4.2.6.8 and 6.1.1.4'
_computing_data_collection     'PROCESS-AUTO (Rigaku, 2006)'
_computing_cell_refinement     'PROCESS-AUTO (Rigaku, 2006)'
_computing_data_reduction     'CrystalStructure (Rigaku, 2007)'
_computing_structure_solution     'SHELXS97 (Sheldrick, 2008)'
_computing_structure_refinement     'SHELXL97 (Sheldrick, 2008)'
_computing_molecular_graphics     'ORTEP-3 for Windows (Farrugia, 1997)'
_computing_publication_material
                                'WinGX (Farrugia, 1999) and PLATON (Spek, 2009)'
loop_
    _atom_site_type_symbol
    _atom_site_label
    _atom_site_fract_x
    _atom_site_fract_y
    _atom_site_fract_z
    _atom_site_U_iso_or_equiv
    _atom_site_adp_type
    _atom_site_calc_flag
    _atom_site_refinement_flags
    _atom_site_occupancy
    _atom_site_disorder_assembly
    _atom_site_disorder_group
    O O3 0.59902(17) 0.68318(9) 0.43446(9) 0.0620(4) Uani d . 1 . .
    O O4 0.8496(2) 0.73853(11) 0.45217(12) 0.0889(6) Uani d . 1 . .
    O O1 0.3476(2) 0.84301(10) 0.30647(12) 0.0840(5) Uani d . 1 . .
    O O2 0.3938(3) 0.83890(14) 0.17466(12) 0.1114(8) Uani d . 1 . .
    C C14 0.8250(2) 0.61060(12) 0.52516(12) 0.0512(5) Uani d . 1 . .
    C C3 0.6519(3) 0.70257(13) 0.24733(13) 0.0598(5) Uani d . 1 . .
    C C19 0.7173(3) 0.54964(13) 0.53702(14) 0.0639(6) Uani d . 1 . .
    H H19 0.6052 0.5551 0.5106 0.077 Uiso calc R 1 . .
    C C15 0.9908(3) 0.60287(13) 0.56565(13) 0.0579(5) Uani d . 1 . .
    H H15 1.0632 0.6440 0.5583 0.070 Uiso calc R 1 . .
    C C13 0.7675(3) 0.68381(13) 0.46840(13) 0.0566(5) Uani d . 1 . .
    C C12 0.5273(3) 0.73987(13) 0.37080(13) 0.0577(5) Uani d . 1 . .
    C C8 0.6291(3) 0.61735(14) 0.22738(13) 0.0605(5) Uani d . 1 . .
    C C7 0.7338(3) 0.57817(15) 0.18622(14) 0.0668(6) Uani d . 1 . .
    H H7 0.7190 0.5216 0.1728 0.080 Uiso calc R 1 . .
    C C2 0.5435(3) 0.74710(13) 0.29100(14) 0.0624(6) Uani d . 1 . .
    C C17 0.9423(3) 0.47286(15) 0.62716(15) 0.0714(6) Uani d . 1 . .
    H H17 0.9821 0.4257 0.6606 0.086 Uiso calc R 1 . .
    C C5 0.8798(3) 0.70432(17) 0.18587(15) 0.0743(7) Uani d . 1 . .
    H H5 0.9642 0.7334 0.1720 0.089 Uiso calc R 1 . .
    C C18 0.7768(3) 0.48087(15) 0.58814(16) 0.0734(7) Uani d . 1 . .
    H H18 0.7048 0.4398 0.5962 0.088 Uiso calc R 1 . .
    C C16 1.0493(3) 0.53393(15) 0.61723(14) 0.0668(6) Uani d . 1 . .
    H H16 1.1609 0.5289 0.6451 0.080 Uiso calc R 1 . .
    C C20 0.4067(3) 0.79956(14) 0.38972(15) 0.0645(6) Uani d . 1 C .
    C C4 0.7791(3) 0.74694(15) 0.22727(14) 0.0678(6) Uani d . 1 . .
    C C6 0.8588(3) 0.62051(16) 0.16464(15) 0.0710(6) Uani d . 1 . .
    C C1 0.4252(3) 0.81278(16) 0.24846(17) 0.0796(7) Uani d . 1 . .
    C C21 0.4808(3) 0.86271(16) 0.46176(17) 0.0774(7) Uani d . 1 C .
    H H21A 0.5716 0.8379 0.5058 0.093 Uiso calc R 1 . .
    H H21B 0.5206 0.9115 0.4378 0.093 Uiso calc R 1 . .
    C C9 0.8105(4) 0.83721(16) 0.25219(18) 0.0909(8) Uani d . 1 . .
    H H9A 0.9100 0.8550 0.2402 0.136 Uiso calc R 1 . .
    H H9B 0.8210 0.8438 0.3133 0.136 Uiso calc R 1 . .
    H H9C 0.7204 0.8705 0.2190 0.136 Uiso calc R 1 . .
    C C11 0.4958(3) 0.56714(16) 0.24929(17) 0.0778(7) Uani d . 1 . .
    H H11A 0.5270 0.5551 0.3107 0.117 Uiso calc R 1 . .
    H H11B 0.4801 0.5157 0.2170 0.117 Uiso calc R 1 . .
    H H11C 0.3954 0.5986 0.2342 0.117 Uiso calc R 1 . .
    C C24 0.2621(3) 0.76212(15) 0.4166(2) 0.0859(8) Uani d D 1 . .
    H H24A 0.1634 0.7648 0.3679 0.103 Uiso calc R 1 A 1
    H H24B 0.2842 0.7039 0.4326 0.103 Uiso calc R 1 A 1
    C C10 0.9716(4) 0.5763(2) 0.1205(2) 0.1052(10) Uani d . 1 . .
    H H10A 0.9949 0.5211 0.1443 0.158 Uiso calc R 1 . .
    H H10B 1.0722 0.6072 0.1303 0.158 Uiso calc R 1 . .
    H H10C 0.9193 0.5726 0.0589 0.158 Uiso calc R 1 . .
    C C22 0.3449(4) 0.8866(2) 0.5007(2) 0.1037(10) Uani d D 1 . .
    H H22A 0.2826 0.9332 0.4690 0.124 Uiso calc R 1 B 1
    H H22B 0.3895 0.9027 0.5613 0.124 Uiso calc R 1 B 1
    C C23A 0.2365(12) 0.8105(4) 0.4935(5) 0.095(3) Uani d PDU 0.426(12) C 1
    H H23A 0.1223 0.8266 0.4829 0.115 Uiso calc PR 0.426(12) C 1
    H H23B 0.2690 0.7774 0.5465 0.115 Uiso calc PR 0.426(12) C 1
    C C23B 0.1941(4) 0.8384(3) 0.4509(5) 0.091(2) Uani d PDU 0.574(12) C 2
    H H23C 0.1270 0.8716 0.4033 0.109 Uiso calc PR 0.574(12) C 2
    H H23D 0.1283 0.8222 0.4892 0.109 Uiso calc PR 0.574(12) C 2
loop_
    _atom_site_aniso_label
    _atom_site_aniso_U_11
    _atom_site_aniso_U_22
    _atom_site_aniso_U_33
    _atom_site_aniso_U_12
    _atom_site_aniso_U_13
    _atom_site_aniso_U_23
    O3 0.0500(9) 0.0678(9) 0.0656(9) 0.0025(7) 0.0116(7) 0.0185(7)
    O4 0.0676(11) 0.0851(12) 0.1018(13) -0.0220(9) 0.0034(9) 0.0370(10)
    O1 0.0854(13) 0.0734(11) 0.0842(11) 0.0284(9) 0.0089(9) 0.0066(9)
    O2 0.1274(18) 0.1159(16) 0.0777(13) 0.0473(14) 0.0069(11) 0.0328(11)
    C14 0.0498(12) 0.0531(11) 0.0494(10) -0.0009(9) 0.0120(8) 0.0015(8)
    C3 0.0631(14) 0.0602(13) 0.0522(11) 0.0049(10) 0.0097(9) 0.0130(9)
    C19 0.0525(13) 0.0618(13) 0.0733(14) -0.0042(10) 0.0110(10) 0.0110(10)
    C15 0.0499(12) 0.0638(13) 0.0577(12) -0.0023(10) 0.0111(9) -0.0029(9)
    C13 0.0493(12) 0.0626(13) 0.0546(11) -0.0041(10) 0.0090(9) 0.0063(9)
    C12 0.0559(13) 0.0528(12) 0.0594(12) 0.0028(9) 0.0081(9) 0.0076(9)
    C8 0.0583(13) 0.0627(13) 0.0573(12) 0.0021(10) 0.0110(10) 0.0091(9)
    C7 0.0689(15) 0.0656(14) 0.0642(13) 0.0049(11) 0.0159(11) 0.0052(10)
    C2 0.0634(14) 0.0563(12) 0.0613(13) 0.0079(10) 0.0074(10) 0.0083(9)
    C17 0.0786(17) 0.0606(14) 0.0675(14) 0.0115(12) 0.0083(12) 0.0103(10)
    C5 0.0707(16) 0.0876(18) 0.0652(14) -0.0082(13) 0.0197(12) 0.0191(12)
    C18 0.0730(16) 0.0621(14) 0.0813(16) -0.0060(12) 0.0152(12) 0.0175(11)
    C16 0.0598(14) 0.0698(14) 0.0634(13) 0.0083(11) 0.0050(10) 0.0021(10)
    C20 0.0617(14) 0.0572(12) 0.0703(14) 0.0025(10) 0.0114(11) -0.0010(10)
    C4 0.0781(16) 0.0649(14) 0.0572(13) -0.0026(12) 0.0135(11) 0.0158(10)
    C6 0.0692(16) 0.0805(17) 0.0647(14) 0.0046(13) 0.0209(11) 0.0103(11)
    C1 0.0821(18) 0.0734(16) 0.0718(16) 0.0207(13) 0.0028(13) 0.0111(12)
    C21 0.0757(17) 0.0659(15) 0.0873(17) -0.0098(12) 0.0176(13) -0.0127(12)
    C9 0.118(2) 0.0694(16) 0.0866(18) -0.0153(15) 0.0303(16) 0.0134(13)
    C11 0.0752(17) 0.0737(16) 0.0869(17) -0.0075(13) 0.0268(13) -0.0015(12)
    C24 0.0620(16) 0.0648(15) 0.132(2) -0.0049(12) 0.0293(15) -0.0144(15)
    C10 0.095(2) 0.121(3) 0.115(2) 0.0060(19) 0.0548(19) -0.0022(19)
    C22 0.091(2) 0.122(3) 0.095(2) 0.0028(19) 0.0220(16) -0.0362(18)
    C23A 0.096(3) 0.096(3) 0.095(3) -0.0014(10) 0.0283(13) 0.0004(10)
    C23B 0.089(2) 0.090(2) 0.093(2) 0.0003(10) 0.0265(11) -0.0017(10)
_geom_special_details
;
All e.s.d.'s (except the e.s.d. in the dihedral angle between two l.s. planes)
are estimated using the full covariance matrix. The cell e.s.d.'s are taken
into account individually in the estimation of e.s.d.'s in distances, angles
and torsion angles; correlations between e.s.d.'s in cell parameters are only
used when they are defined by crystal symmetry. An approximate (isotropic)
treatment of cell e.s.d.'s is used for estimating e.s.d.'s involving l.s.
planes.
;
loop_
    _geom_bond_atom_site_label_1
    _geom_bond_atom_site_label_2
    _geom_bond_site_symmetry_2
    _geom_bond_distance
    _geom_bond_publ_flag
    O3 C12 . 1.370(2) ?
    O3 C13 . 1.379(2) ?
    O4 C13 . 1.191(2) ?
    O1 C1 . 1.365(3) ?
    O1 C20 . 1.458(3) ?
    O2 C1 . 1.207(3) ?
    C14 C15 . 1.379(3) ?
    C14 C19 . 1.385(3) ?
    C14 C13 . 1.477(3) ?
    C3 C4 . 1.401(3) ?
    C3 C8 . 1.400(3) ?
    C3 C2 . 1.482(3) ?
    C19 C18 . 1.378(3) ?
    C19 H19 . 0.9300 ?
    C15 C16 . 1.382(3) ?
    C15 H15 . 0.9300 ?
    C12 C2 . 1.323(3) ?
    C12 C20 . 1.490(3) ?
    C8 C7 . 1.392(3) ?
    C8 C11 . 1.505(3) ?
    C7 C6 . 1.380(3) ?
    C7 H7 . 0.9300 ?
    C2 C1 . 1.480(3) ?
    C17 C18 . 1.372(3) ?
    C17 C16 . 1.372(3) ?
    C17 H17 . 0.9300 ?
    C5 C6 . 1.382(4) ?
    C5 C4 . 1.395(3) ?
    C5 H5 . 0.9300 ?
    C18 H18 . 0.9300 ?
    C16 H16 . 0.9300 ?
    C20 C24 . 1.530(3) ?
    C20 C21 . 1.527(3) ?
    C4 C9 . 1.501(3) ?
    C6 C10 . 1.512(4) ?
    C21 C22 . 1.503(4) ?
    C21 H21A . 0.9700 ?
    C21 H21B . 0.9700 ?
    C9 H9A . 0.9600 ?
    C9 H9B . 0.9600 ?
    C9 H9C . 0.9600 ?
    C11 H11A . 0.9600 ?
    C11 H11B . 0.9600 ?
    C11 H11C . 0.9600 ?
    C24 C23B . 1.5151(19) ?
    C24 C23A . 1.517(2) ?
    C24 H24A . 0.9700 ?
    C24 H24B . 0.9700 ?
    C10 H10A . 0.9600 ?
    C10 H10B . 0.9600 ?
    C10 H10C . 0.9600 ?
    C22 C23A . 1.510(2) ?
    C22 C23B . 1.514(2) ?
    C22 H22A . 0.9700 ?
    C22 H22B . 0.9700 ?
    C23A H23A . 0.9700 ?
    C23A H23B . 0.9700 ?
    C23B H23C . 0.9700 ?
    C23B H23D . 0.9700 ?
loop_
    _geom_angle_atom_site_label_1
    _geom_angle_atom_site_label_2
    _geom_angle_atom_site_label_3
    _geom_angle_site_symmetry_1
    _geom_angle_site_symmetry_3
    _geom_angle
    _geom_angle_publ_flag
    C12 O3 C13 . . 118.83(16) ?
    C1 O1 C20 . . 109.94(17) ?
    C15 C14 C19 . . 119.88(19) ?
    C15 C14 C13 . . 118.49(18) ?
    C19 C14 C13 . . 121.62(18) ?
    C4 C3 C8 . . 120.4(2) ?
    C4 C3 C2 . . 118.9(2) ?
    C8 C3 C2 . . 120.7(2) ?
    C18 C19 C14 . . 119.7(2) ?
    C18 C19 H19 . . 120.1 ?
    C14 C19 H19 . . 120.1 ?
    C14 C15 C16 . . 120.0(2) ?
    C14 C15 H15 . . 120.0 ?
    C16 C15 H15 . . 120.0 ?
    O4 C13 O3 . . 121.64(19) ?
    O4 C13 C14 . . 127.1(2) ?
    O3 C13 C14 . . 111.30(17) ?
    C2 C12 O3 . . 128.8(2) ?
    C2 C12 C20 . . 113.61(18) ?
    O3 C12 C20 . . 117.45(18) ?
    C7 C8 C3 . . 118.7(2) ?
    C7 C8 C11 . . 119.3(2) ?
    C3 C8 C11 . . 122.1(2) ?
    C6 C7 C8 . . 122.2(2) ?
    C6 C7 H7 . . 118.9 ?
    C8 C7 H7 . . 118.9 ?
    C12 C2 C1 . . 105.3(2) ?
    C12 C2 C3 . . 130.94(19) ?
    C1 C2 C3 . . 123.8(2) ?
    C18 C17 C16 . . 120.4(2) ?
    C18 C17 H17 . . 119.8 ?
    C16 C17 H17 . . 119.8 ?
    C6 C5 C4 . . 122.4(2) ?
    C6 C5 H5 . . 118.8 ?
    C4 C5 H5 . . 118.8 ?
    C17 C18 C19 . . 120.1(2) ?
    C17 C18 H18 . . 119.9 ?
    C19 C18 H18 . . 119.9 ?
    C17 C16 C15 . . 119.8(2) ?
    C17 C16 H16 . . 120.1 ?
    C15 C16 H16 . . 120.1 ?
    O1 C20 C12 . . 101.61(17) ?
    O1 C20 C24 . . 110.1(2) ?
    C12 C20 C24 . . 117.10(19) ?
    O1 C20 C21 . . 109.55(19) ?
    C12 C20 C21 . . 114.51(19) ?
    C24 C20 C21 . . 103.96(19) ?
    C5 C4 C3 . . 118.2(2) ?
    C5 C4 C9 . . 120.6(2) ?
    C3 C4 C9 . . 121.1(2) ?
    C7 C6 C5 . . 118.0(2) ?
    C7 C6 C10 . . 121.1(3) ?
    C5 C6 C10 . . 120.8(2) ?
    O2 C1 O1 . . 121.5(2) ?
    O2 C1 C2 . . 129.0(3) ?
    O1 C1 C2 . . 109.5(2) ?
    C22 C21 C20 . . 106.1(2) ?
    C22 C21 H21A . . 110.5 ?
    C20 C21 H21A . . 110.5 ?
    C22 C21 H21B . . 110.5 ?
    C20 C21 H21B . . 110.5 ?
    H21A C21 H21B . . 108.7 ?
    C4 C9 H9A . . 109.5 ?
    C4 C9 H9B . . 109.5 ?
    H9A C9 H9B . . 109.5 ?
    C4 C9 H9C . . 109.5 ?
    H9A C9 H9C . . 109.5 ?
    H9B C9 H9C . . 109.5 ?
    C8 C11 H11A . . 109.5 ?
    C8 C11 H11B . . 109.5 ?
    H11A C11 H11B . . 109.5 ?
    C8 C11 H11C . . 109.5 ?
    H11A C11 H11C . . 109.5 ?
    H11B C11 H11C . . 109.5 ?
    C23B C24 C20 . . 101.7(3) ?
    C23A C24 C20 . . 109.5(2) ?
    C23B C24 H24A . . 85.6 ?
    C23A C24 H24A . . 109.8 ?
    C20 C24 H24A . . 109.8 ?
    C23B C24 H24B . . 138.0 ?
    C23A C24 H24B . . 109.8 ?
    C20 C24 H24B . . 109.8 ?
    H24A C24 H24B . . 108.2 ?
    C6 C10 H10A . . 109.5 ?
    C6 C10 H10B . . 109.5 ?
    H10A C10 H10B . . 109.5 ?
    C6 C10 H10C . . 109.5 ?
    H10A C10 H10C . . 109.5 ?
    H10B C10 H10C . . 109.5 ?
    C21 C22 C23A . . 106.5(3) ?
    C21 C22 C23B . . 106.7(3) ?
    C21 C22 H22A . . 110.4 ?
    C23A C22 H22A . . 110.4 ?
    C23B C22 H22A . . 82.0 ?
    C21 C22 H22B . . 110.4 ?
    C23A C22 H22B . . 110.4 ?
    C23B C22 H22B . . 134.0 ?
    H22A C22 H22B . . 108.6 ?
    C22 C23A C24 . . 104.5(2) ?
    C22 C23A H23A . . 110.8 ?
    C24 C23A H23A . . 110.8 ?
    C22 C23A H23B . . 110.8 ?
    C24 C23A H23B . . 110.9 ?
    H23A C23A H23B . . 108.9 ?
    C22 C23B C24 . . 104.4(2) ?
    C22 C23B H23C . . 110.9 ?
    C24 C23B H23C . . 110.9 ?
    C22 C23B H23D . . 110.9 ?
    C24 C23B H23D . . 110.9 ?
    H23C C23B H23D . . 108.9 ?
loop_
    _geom_torsion_atom_site_label_1
    _geom_torsion_atom_site_label_2
    _geom_torsion_atom_site_label_3
    _geom_torsion_atom_site_label_4
    _geom_torsion_site_symmetry_1
    _geom_torsion_site_symmetry_2
    _geom_torsion_site_symmetry_3
    _geom_torsion_site_symmetry_4
    _geom_torsion
    _geom_torsion_publ_flag
    C15 C14 C19 C18 . . . . -1.1(3) ?
    C13 C14 C19 C18 . . . . 177.7(2) ?
    C19 C14 C15 C16 . . . . 0.7(3) ?
    C13 C14 C15 C16 . . . . -178.18(19) ?
    C12 O3 C13 O4 . . . . 9.7(3) ?
    C12 O3 C13 C14 . . . . -170.80(17) ?
    C15 C14 C13 O4 . . . . 0.7(3) ?
    C19 C14 C13 O4 . . . . -178.1(2) ?
    C15 C14 C13 O3 . . . . -178.75(18) ?
    C19 C14 C13 O3 . . . . 2.4(3) ?
    C13 O3 C12 C2 . . . . 63.9(3) ?
    C13 O3 C12 C20 . . . . -119.9(2) ?
    C4 C3 C8 C7 . . . . -0.9(3) ?
    C2 C3 C8 C7 . . . . 179.92(19) ?
    C4 C3 C8 C11 . . . . 178.9(2) ?
    C2 C3 C8 C11 . . . . -0.3(3) ?
    C3 C8 C7 C6 . . . . 0.1(3) ?
    C11 C8 C7 C6 . . . . -179.8(2) ?
    O3 C12 C2 C1 . . . . 174.2(2) ?
    C20 C12 C2 C1 . . . . -2.1(3) ?
    O3 C12 C2 C3 . . . . -5.8(4) ?
    C20 C12 C2 C3 . . . . 177.9(2) ?
    C4 C3 C2 C12 . . . . -111.4(3) ?
    C8 C3 C2 C12 . . . . 67.8(3) ?
    C4 C3 C2 C1 . . . . 68.6(3) ?
    C8 C3 C2 C1 . . . . -112.2(3) ?
    C16 C17 C18 C19 . . . . 1.4(4) ?
    C14 C19 C18 C17 . . . . 0.0(4) ?
    C18 C17 C16 C15 . . . . -1.8(4) ?
    C14 C15 C16 C17 . . . . 0.8(3) ?
    C1 O1 C20 C12 . . . . -0.5(2) ?
    C1 O1 C20 C24 . . . . -125.3(2) ?
    C1 O1 C20 C21 . . . . 121.0(2) ?
    C2 C12 C20 O1 . . . . 1.7(2) ?
    O3 C12 C20 O1 . . . . -175.02(17) ?
    C2 C12 C20 C24 . . . . 121.7(2) ?
    O3 C12 C20 C24 . . . . -55.1(3) ?
    C2 C12 C20 C21 . . . . -116.3(2) ?
    O3 C12 C20 C21 . . . . 67.0(3) ?
    C6 C5 C4 C3 . . . . -0.3(3) ?
    C6 C5 C4 C9 . . . . 177.6(2) ?
    C8 C3 C4 C5 . . . . 1.0(3) ?
    C2 C3 C4 C5 . . . . -179.77(19) ?
    C8 C3 C4 C9 . . . . -176.9(2) ?
    C2 C3 C4 C9 . . . . 2.3(3) ?
    C8 C7 C6 C5 . . . . 0.6(3) ?
    C8 C7 C6 C10 . . . . 179.6(2) ?
    C4 C5 C6 C7 . . . . -0.5(4) ?
    C4 C5 C6 C10 . . . . -179.4(2) ?
    C20 O1 C1 O2 . . . . 179.0(3) ?
    C20 O1 C1 C2 . . . . -0.7(3) ?
    C12 C2 C1 O2 . . . . -177.9(3) ?
    C3 C2 C1 O2 . . . . 2.1(5) ?
    C12 C2 C1 O1 . . . . 1.7(3) ?
    C3 C2 C1 O1 . . . . -178.3(2) ?
    O1 C20 C21 C22 . . . . 93.4(3) ?
    C12 C20 C21 C22 . . . . -153.2(2) ?
    C24 C20 C21 C22 . . . . -24.2(3) ?
    O1 C20 C24 C23B . . . . -77.9(3) ?
    C12 C20 C24 C23B . . . . 166.7(3) ?
    C21 C20 C24 C23B . . . . 39.3(3) ?
    O1 C20 C24 C23A . . . . -109.0(5) ?
    C12 C20 C24 C23A . . . . 135.6(5) ?
    C21 C20 C24 C23A . . . . 8.2(5) ?
    C20 C21 C22 C23A . . . . 31.8(5) ?
    C20 C21 C22 C23B . . . . -0.5(4) ?
    C21 C22 C23A C24 . . . . -25.9(8) ?
    C23B C22 C23A C24 . . . . 69.0(3) ?
    C23B C24 C23A C22 . . . . -69.3(3) ?
    C20 C24 C23A C22 . . . . 10.7(8) ?
    C21 C22 C23B C24 . . . . 25.4(6) ?
    C23A C22 C23B C24 . . . . -69.1(3) ?
    C23A C24 C23B C22 . . . . 68.8(3) ?
    C20 C24 C23B C22 . . . . -39.8(5) ?
data_global
_journal_date_recd_electronic     2010-05-18
_journal_date_accepted     2010-06-04
_journal_name_full     'Acta Crystallographica, Section E'
_journal_year     2010
_journal_volume     66
_journal_issue      7
_journal_page_first     o1624
_journal_page_last     o1624
_journal_paper_category     QO
_journal_coeditor_code     SI2265
_publ_contact_author_name     'Jin-Hao Zhao'
_publ_contact_author_address     'Zhejiang University, Hangzhou, China'
_publ_contact_author_email     'jinhaozhao@zju.edu.cn'
_publ_contact_author_fax     '086 571 86430193'
_publ_contact_author_phone     '0571-86971902'
_publ_section_title
;
3-Mesityl-2-oxo-1-oxaspiro[4.4]non-3-en-4-yl benzoate
;
loop_
    _publ_author_name
    _publ_author_address
    'Chuan-ming Yu'
;
College of Pharmaceutical Sciences,
Zhejiang University of Technology,
Hangzhou 310032,
People's Republic of China
;
    'Zong-cheng Wang'
;
College of Pharmaceutical Sciences,
Zhejiang University of Technology,
Hangzhou 310032,
People's Republic of China
;
    'Huan Zhou'
;
Research Center of Analysis and Measurement
Zhejiang University of Technology,
Hangzhou 310032,
People's Republic of China
;
    'Ming-hua Ji'
;
Institute of Pesticide and Environmental Toxicology,
Zhejiang University,
Hangzhou 310029,
People's Republic of China
;
    'Jin-hao Zhao'
;
Institute of Pesticide and Environmental Toxicology,
Zhejiang University,
Hangzhou 310029,
People's Republic of China
;
