# Supplementary material for: 3-Mesityl-2-oxo-1-oxaspiro­[4.4]non-3-en-4-yl benzoate
Source: Acta Crystallogr Sect E Struct Rep Online. 2010 Jun 16;66(Pt 7):o1624. doi: 10.1107/S1600536810021343 (PMC3006810; doi:10.1107/S1600536810021343)
Supplement: Supplementary file 2 [file e-66-o1624-Isup2.hkl]

#
# h,k,l, Fc-squared, Fo-squared, sigma(Fo-squared) and status flag
#
data_I
_shelx_title ' ljbj in P 21/c'
_shelx_refln_list_code          4
_shelx_F_calc_maximum      153.98
_exptl_crystal_F_000       800.00
_reflns_d_resolution_high  0.7715
 
loop_
 _symmetry_equiv_pos_as_xyz
 'x, y, z'
 '-x, y+1/2, -z+1/2'
 '-x, -y, -z'
 'x, -y-1/2, z-1/2'
 
_cell_length_a     8.4799
_cell_length_b    15.9912
_cell_length_c    15.9520
_cell_angle_alpha  90.000
_cell_angle_beta  106.240
_cell_angle_gamma  90.000
 
_shelx_F_squared_multiplier     1.000
 
loop_
 _refln_index_h
 _refln_index_k
 _refln_index_l
 _refln_F_squared_calc
 _refln_F_squared_meas
 _refln_F_squared_sigma
 _refln_observed_status
   2   0   0       19.22       15.90      1.92 o
   3   0   0      136.61      112.76      4.82 o
   4   0   0        8.13        5.94      2.04 o
   5   0   0      757.28      836.22     23.03 o
   6   0   0       11.79       14.43      3.14 o
   7   0   0        0.83        1.64      3.50 o
   8   0   0      100.84      102.11      9.72 o
   9   0   0       19.93        3.27      4.85 o
   2   1   0     7127.86     7559.13     76.74 o
   3   1   0        8.73        7.74      1.33 o
   4   1   0     1004.79     1085.47     11.44 o
   5   1   0       67.31       67.20      3.01 o
   6   1   0       30.61       32.54      3.04 o
   7   1   0       13.85       13.25      2.89 o
   8   1   0        0.32        3.66      4.69 o
   9   1   0       36.80       51.16      8.96 o
   1   2   0     9731.46    10317.78    102.89 o
   2   2   0     1148.93      990.68      9.68 o
   3   2   0     2434.27     2413.18     23.80 o
   4   2   0     1677.08     1701.99     25.48 o
   5   2   0      270.40      285.85      5.28 o
   6   2   0       16.31       10.52      2.44 o
   7   2   0       17.22       16.68      5.58 o
   8   2   0       23.51       20.01      4.36 o
   1   3   0        7.42       10.63      2.02 o
   2   3   0       41.61       62.43      2.30 o
   3   3   0     1777.97     1887.44     19.30 o
   4   3   0      301.19      301.18      4.54 o
   5   3   0        5.90        3.22      1.69 o
   6   3   0        1.23        2.19      1.95 o
   7   3   0       86.63      107.09      6.05 o
   8   3   0      229.47      250.00     13.36 o
   9   3   0        7.86        1.11      4.12 o
   0   4   0      151.20      114.98      3.89 o
   1   4   0      510.93      397.99      4.52 o
   2   4   0      127.54      118.86      2.78 o
   3   4   0      907.20      904.52      9.80 o
   4   4   0      942.12      978.28     13.09 o
   5   4   0      224.30      243.01      5.50 o
   6   4   0      271.76      259.79      8.06 o
   7   4   0        1.74        2.11      2.09 o
   8   4   0       13.95       11.14      4.26 o
   9   4   0        0.15        1.05      3.03 o
  10   4   0        8.62        1.75      5.06 o
   1   5   0      897.29      757.49      8.97 o
   2   5   0     1974.61     1909.90     18.64 o
   3   5   0      202.98      174.87      3.29 o
   4   5   0      118.31      132.81      3.29 o
   5   5   0        6.18        3.97      1.94 o
   6   5   0      279.36      276.07      6.76 o
   7   5   0       73.15       83.90      7.52 o
   8   5   0       18.65        7.85      3.63 o
   9   5   0        8.49        2.25      2.82 o
  10   5   0        2.77        1.18      3.03 o
   0   6   0       49.70       50.33      3.41 o
   1   6   0      531.76      518.99      6.46 o
   2   6   0      161.95      142.41      2.91 o
   3   6   0      363.43      336.42      5.03 o
   4   6   0     1093.96     1180.24     13.22 o
   5   6   0      368.92      407.84      6.95 o
   6   6   0      187.01      183.77      5.47 o
   7   6   0       97.78      102.73      6.99 o
   8   6   0       13.49        3.21      2.90 o
   9   6   0        4.22        0.11      2.22 o
  10   6   0        2.66        1.58      3.06 o
   1   7   0     1198.17     1295.30      9.97 o
   2   7   0      581.82      527.81      6.50 o
   3   7   0      816.49      886.57     10.28 o
   4   7   0      235.57      258.47      5.20 o
   5   7   0        3.08        3.61      2.02 o
   6   7   0       28.26       37.10      3.50 o
   7   7   0      209.44      223.59      6.23 o
   8   7   0        0.01       -1.03      2.34 o
   9   7   0        7.86        2.41      2.96 o
   0   8   0        2.32       10.23      3.02 o
   1   8   0      325.93      328.94      4.18 o
   2   8   0        2.95        1.07      1.26 o
   3   8   0      784.76      791.24     10.20 o
   4   8   0       21.49       30.45      2.60 o
   5   8   0        2.39        4.41      2.15 o
   6   8   0      235.32      251.92      7.13 o
   7   8   0        2.05        0.15      1.95 o
   8   8   0        0.00       -1.43      2.84 o
   9   8   0        0.85        1.40      2.76 o
   1   9   0      207.85      200.59      3.32 o
   2   9   0        3.34        3.43      0.61 o
   3   9   0        0.05       -0.28      1.20 o
   4   9   0      490.12      474.75      7.68 o
   5   9   0       36.74       39.19      3.16 o
   6   9   0      134.63      146.86      5.05 o
   7   9   0       17.90       14.33      7.06 o
   8   9   0        0.08       -2.29      2.94 o
   9   9   0        3.40        1.97      2.71 o
   0  10   0      188.30      168.71      9.79 o
   1  10   0      123.31      114.75      2.29 o
   2  10   0        0.25        1.39      0.70 o
   3  10   0      284.26      293.31      4.54 o
   4  10   0      234.81      235.65      5.68 o
   5  10   0      194.76      188.91      5.31 o
   6  10   0        4.01        5.03      2.76 o
   7  10   0        9.06       10.00      4.84 o
   8  10   0       11.11        5.14      2.61 o
   9  10   0        5.97        2.28      2.12 o
   1  11   0        2.43        1.21      1.45 o
   2  11   0       70.28       73.46      1.08 o
   3  11   0        3.29        4.93      1.04 o
   4  11   0       61.41       48.67      2.41 o
   5  11   0      430.89      435.73      8.48 o
   6  11   0        0.24        0.44      1.49 o
   7  11   0        8.44       10.65      2.47 o
   8  11   0        0.13        1.04      1.82 o
   0  12   0       96.28      104.55      6.43 o
   1  12   0       52.23       62.07      4.09 o
   2  12   0       29.23       24.27      1.77 o
   3  12   0       80.60       87.87      1.78 o
   4  12   0      193.86      197.86      3.84 o
   5  12   0       15.78       22.94      1.90 o
   6  12   0        0.12        0.62      1.14 o
   7  12   0        0.04        0.40      1.28 o
   8  12   0        0.09       -0.93      1.71 o
   1  13   0        2.60        1.75      2.10 o
   2  13   0        1.59        2.05      0.91 o
   3  13   0       15.87       18.95      1.03 o
   4  13   0      261.93      252.04      4.53 o
   5  13   0       13.67        7.92      2.16 o
   6  13   0        0.00        0.81      1.47 o
   7  13   0        1.61       -1.22      1.92 o
   8  13   0        0.11        1.52      2.03 o
   0  14   0      465.98      483.28     12.93 o
   1  14   0       23.08       31.45      3.63 o
   2  14   0        5.47        7.63      0.75 o
   3  14   0        5.22        3.89      1.69 o
   4  14   0        1.68        1.86      1.22 o
   5  14   0       67.66       79.62      2.50 o
   6  14   0        1.54        2.07      1.40 o
   7  14   0        1.16       -0.05      1.19 o
   1  15   0      189.49      196.88      6.13 o
   2  15   0        3.45        7.03      2.70 o
   3  15   0        9.65        7.66      1.16 o
   4  15   0       56.49       59.74      3.62 o
   5  15   0        0.41       -0.63      0.90 o
   6  15   0       12.34       11.49      3.07 o
   7  15   0        1.08        0.61      1.76 o
   0  16   0       73.00       62.85     11.90 o
   1  16   0      135.63      138.25      6.47 o
   2  16   0        0.36        1.14      2.67 o
   3  16   0       44.79       46.41      5.18 o
   4  16   0        1.59        1.45      1.27 o
   5  16   0        0.05        1.02      2.12 o
   6  16   0        3.89        5.32      2.12 o
   1  17   0        2.64        4.95      2.93 o
   2  17   0        6.99        5.15      2.96 o
   3  17   0        1.71        0.68      2.33 o
   4  17   0        1.45        1.66      3.55 o
   5  17   0        0.16       -0.70      2.67 o
   6  17   0        0.15       -0.88      2.91 o
   0  18   0       32.82       28.55      6.21 o
   1  18   0        9.78        9.47      3.19 o
   2  18   0       16.28       16.44      4.18 o
   3  18   0        1.15        0.83      2.76 o
   4  18   0        9.14        2.15      4.08 o
   5  18   0        0.03        0.27      3.41 o
   1  19   0        0.00       -0.54      2.29 o
   2  19   0        0.27        0.32      2.24 o
   3  19   0       10.04       10.41      4.35 o
   4  19   0        0.01        1.52      2.99 o
   0  20   0        4.26        9.26      5.45 o
   1  20   0        6.71        8.43      3.45 o
   2  20   0        0.10        0.54      2.91 o
  -9   1   1        1.24        0.37      4.18 o
  -8   1   1        0.05        3.35      3.30 o
  -7   1   1        2.38        0.77      2.46 o
  -6   1   1       26.07       28.37      2.55 o
  -5   1   1       34.27       42.72      2.86 o
  -4   1   1      369.49      411.72      5.35 o
  -3   1   1     1649.78     1476.73     18.02 o
  -2   1   1     2885.12     2821.49     25.77 o
   1   1   1       32.63       32.79      0.99 o
   2   1   1      961.55      902.19      9.12 o
   3   1   1      565.26      587.27      9.16 o
   4   1   1       79.80      100.54      2.73 o
   5   1   1      405.57      436.32      8.59 o
   6   1   1       65.03       58.88      4.50 o
   7   1   1       39.58       41.84      3.53 o
   8   1   1       24.49       19.99      5.84 o
  -9   2   1        0.84       -0.43      2.73 o
  -7   2   1        7.57       14.01      3.86 o
  -6   2   1       10.57       11.82      2.19 o
  -5   2   1      104.75      116.00      3.32 o
  -4   2   1      629.61      630.62      7.35 o
  -3   2   1        6.75        9.10      1.74 o
  -2   2   1     1987.74     1969.70     18.83 o
  -1   2   1     2987.03     2824.93     24.00 o
   1   2   1     7571.61     7586.12     82.76 o
   2   2   1      848.26      779.94      8.18 o
   3   2   1      191.03      176.57      3.74 o
   4   2   1      239.59      309.91      4.87 o
   5   2   1      319.54      345.63      5.98 o
   6   2   1       16.30       17.89      2.82 o
   7   2   1        0.65       -1.78      2.57 o
   8   2   1       60.68       59.39      7.44 o
  -8   3   1        0.05       -0.94      4.09 o
  -7   3   1        7.37        8.90      2.82 o
  -6   3   1        0.07       -1.87      1.87 o
  -5   3   1       25.02       21.01      3.39 o
  -4   3   1      206.09      207.85      4.09 o
  -3   3   1     3168.70     3045.00     29.87 o
  -2   3   1     4261.21     4431.55     43.28 o
  -1   3   1     5793.37     5923.86     57.00 o
   0   3   1     3524.12     3059.22     57.71 o
   1   3   1     7715.71     7610.90     61.10 o
   2   3   1     5587.85     5929.14     60.43 o
   3   3   1     2192.67     2350.81     23.32 o
   4   3   1        8.36       21.12      1.90 o
   5   3   1      635.21      663.23     14.69 o
   6   3   1       48.67       50.57      3.62 o
   7   3   1      135.15      124.63      5.01 o
   8   3   1       17.40        9.30      6.38 o
   9   3   1        0.94        0.58      3.84 o
  10   3   1        0.25       -0.36      3.19 o
  -9   4   1        2.28        1.20      3.78 o
  -8   4   1        0.50        2.87      3.37 o
  -7   4   1       45.51       45.92      4.00 o
  -6   4   1      133.68      135.52      5.84 o
  -5   4   1      534.49      517.32      8.62 o
  -4   4   1        2.00        2.35      1.61 o
  -3   4   1      150.60      157.02      3.07 o
  -2   4   1      170.94      125.76      2.46 o
  -1   4   1       57.47       52.48      1.58 o
   0   4   1     6819.92     6045.03    157.74 o
   1   4   1     7405.83     7411.13     96.54 o
   2   4   1        3.04       13.40      1.33 o
   3   4   1      162.74      142.76      3.38 o
   4   4   1      444.91      465.17      7.45 o
   5   4   1       65.07       71.76      2.98 o
   6   4   1      203.92      222.21      6.51 o
   7   4   1       25.39       19.65      3.17 o
   8   4   1        0.60        0.73      2.18 o
   9   4   1       10.20       -0.73      3.01 o
  10   4   1        2.45       -0.37      3.14 o
 -10   5   1        0.03        1.83      4.08 o
  -9   5   1        2.79        2.53      2.88 o
  -8   5   1        4.40        1.91      2.45 o
  -7   5   1       56.45       54.33      4.13 o
  -6   5   1       92.59       85.19      4.46 o
  -5   5   1       37.29       35.02      3.05 o
  -4   5   1       80.73       74.35      2.95 o
  -3   5   1     1120.59     1105.13     11.76 o
  -2   5   1      981.38     1000.95      9.78 o
  -1   5   1        0.26        5.45      1.57 o
   0   5   1     2102.90     1801.82     47.34 o
   1   5   1     1810.10     1674.92     13.25 o
   2   5   1      849.86      845.31      8.46 o
   3   5   1      497.35      510.60      6.76 o
   4   5   1        1.33        1.06      1.28 o
   5   5   1        0.26        0.20      1.19 o
   6   5   1       34.88       28.79      3.50 o
   7   5   1       43.49       45.15      3.63 o
   8   5   1        9.06        3.48      2.46 o
   9   5   1        0.65        1.06      2.94 o
  10   5   1       16.69        0.94      2.46 o
 -10   6   1        0.00       -0.06      1.89 o
  -9   6   1       10.60        2.08      2.72 o
  -8   6   1        8.45        3.66      3.08 o
  -7   6   1       57.14       59.12      4.25 o
  -6   6   1      241.95      251.28      5.74 o
  -5   6   1       88.93       88.40      3.84 o
  -4   6   1      468.28      443.88      6.30 o
  -3   6   1        0.02        5.24      1.49 o
  -2   6   1      888.95      901.45      9.43 o
  -1   6   1       60.82       37.35      1.85 o
   0   6   1     1279.59     1325.00     17.48 o
   1   6   1       77.67       73.93      1.15 o
   2   6   1      223.12      291.49      3.69 o
   3   6   1      136.41      132.59      3.12 o
   4   6   1        2.83        2.96      1.79 o
   5   6   1       29.83       34.40      2.89 o
   6   6   1        2.74        3.05      2.17 o
   7   6   1      298.65      324.14      8.31 o
   8   6   1       34.90       51.06      4.43 o
   9   6   1        4.76        0.79      2.05 o
 -10   7   1        1.16        1.15      2.78 o
  -9   7   1        0.02        2.07      2.97 o
  -8   7   1        4.42        0.05      1.98 o
  -7   7   1        2.82        4.39      2.43 o
  -6   7   1       64.62       73.24      4.44 o
  -5   7   1        0.01       -0.88      1.61 o
  -4   7   1       25.87       20.27      2.09 o
  -3   7   1      232.33      251.12      4.09 o
  -2   7   1      431.95      385.04      5.57 o
  -1   7   1       27.43       33.00      1.89 o
   0   7   1       35.66       62.26      4.79 o
   1   7   1     1425.25     1401.19     11.45 o
   2   7   1      153.50      152.70      2.28 o
   3   7   1        5.89        4.42      1.37 o
   4   7   1        4.79        7.56      1.93 o
   5   7   1      258.74      250.02      5.63 o
   6   7   1       99.43      122.81      5.17 o
   7   7   1        1.57        0.74      2.08 o
   8   7   1        0.69       -0.68      2.21 o
   9   7   1        0.16        0.83      1.92 o
  -9   8   1        1.16        0.16      2.01 o
  -8   8   1        0.00        0.00      1.56 o
  -7   8   1       31.82       31.61      3.92 o
  -6   8   1        4.34        5.16      2.75 o
  -5   8   1       35.88       36.24      3.30 o
  -4   8   1       79.34       84.46      3.30 o
  -3   8   1       84.85      101.25      3.51 o
  -2   8   1      241.09      278.01      5.33 o
  -1   8   1      673.52      532.88      8.12 o
   0   8   1     2947.78     3083.17     44.07 o
   1   8   1        0.26        0.43      0.30 o
   2   8   1       32.55       46.87      1.65 o
   3   8   1      188.65      168.26      3.08 o
   4   8   1      148.57      137.92      3.74 o
   5   8   1        0.00        0.66      1.80 o
   6   8   1      134.27      135.55      5.34 o
   7   8   1        0.34        1.30      2.18 o
   8   8   1       11.14        6.30      3.40 o
   9   8   1        0.85        0.36      1.79 o
  -9   9   1       14.29        2.75      3.91 o
  -8   9   1        3.16        1.21      2.60 o
  -7   9   1        0.36        1.36      2.14 o
  -6   9   1       58.23       62.74      4.06 o
  -5   9   1        4.02        2.18      1.99 o
  -4   9   1        0.10       -0.79      1.42 o
  -3   9   1      246.79      267.39      4.98 o
  -2   9   1      488.84      445.26      6.85 o
  -1   9   1      708.75      701.57      8.22 o
   0   9   1       38.89       25.41      2.44 o
   1   9   1      213.43      180.48      3.03 o
   2   9   1       75.57       66.87      1.50 o
   3   9   1      115.27      128.27      2.42 o
   4   9   1       82.91       70.87      2.65 o
   5   9   1       64.90       80.69      4.18 o
   6   9   1      240.98      281.93      8.08 o
   7   9   1        0.84        0.43      1.73 o
   8   9   1        0.08        0.33      1.42 o
   9   9   1        0.48       -0.02      1.63 o
  -9  10   1        0.00       -0.23      2.65 o
  -8  10   1        3.18        0.93      2.46 o
  -7  10   1       28.36       26.71      7.03 o
  -6  10   1      169.85      201.59      7.76 o
  -5  10   1       50.38       58.38      3.82 o
  -4  10   1      219.44      248.42      6.66 o
  -3  10   1        5.61        9.43      2.21 o
  -2  10   1       10.79        9.90      1.97 o
  -1  10   1        7.76       10.99      5.00 o
   0  10   1      281.70      279.19      8.44 o
   1  10   1       44.72       52.05      1.26 o
   2  10   1       31.12       27.29      1.08 o
   3  10   1       12.13       15.18      1.34 o
   4  10   1      192.41      193.09      3.62 o
   5  10   1        7.56        5.26      1.56 o
   6  10   1       18.49       24.37      2.39 o
   7  10   1        3.13        3.99      1.85 o
   8  10   1        0.30        0.44      1.48 o
   9  10   1       15.20        5.95      3.31 o
  -9  11   1        1.37        1.27      2.35 o
  -8  11   1       23.02        1.92      3.17 o
  -7  11   1       25.10       25.79      3.88 o
  -6  11   1        0.11       -0.10      1.60 o
  -5  11   1      111.22      114.67      4.91 o
  -4  11   1       21.40       22.75      3.00 o
  -3  11   1        1.81       -0.95      1.99 o
  -2  11   1       82.32       67.77      0.90 o
  -1  11   1       55.63       46.60      2.68 o
   0  11   1       21.98       17.10      2.56 o
   1  11   1       71.43       77.65      2.04 o
   2  11   1       79.63       84.96      1.88 o
   3  11   1        1.31        1.48      0.91 o
   4  11   1        0.23        1.92      1.00 o
   5  11   1       51.40       50.18      3.27 o
   6  11   1        2.45        4.69      1.82 o
   7  11   1        1.00        2.18      1.67 o
   8  11   1        2.40        1.93      2.72 o
  -8  12   1        0.60       -0.21      2.13 o
  -7  12   1        1.85        2.10      2.46 o
  -6  12   1       73.95       88.11      5.04 o
  -5  12   1       22.72       27.67      3.96 o
  -4  12   1        4.78        6.69      1.66 o
  -3  12   1       29.32       30.09      1.24 o
  -2  12   1       25.15       20.65      2.14 o
  -1  12   1        3.86        1.45      1.60 o
   0  12   1       11.50       10.98      2.64 o
   1  12   1        0.98        1.19      1.58 o
   2  12   1      293.12      288.95      6.30 o
   3  12   1       82.47       75.06      1.74 o
   4  12   1      170.06      167.84      3.28 o
   5  12   1        2.24        4.46      1.42 o
   6  12   1        4.39        3.37      1.54 o
   7  12   1       26.44       29.92      2.75 o
   8  12   1        6.84        7.35      2.69 o
  -8  13   1        0.00       -0.47      1.62 o
  -7  13   1        7.68        8.23      2.16 o
  -6  13   1        1.09        1.76      1.66 o
  -5  13   1        0.08        0.37      0.90 o
  -4  13   1       22.08       19.19      1.49 o
  -3  13   1      141.38      132.79      3.34 o
  -2  13   1       41.10       33.01      1.57 o
  -1  13   1       37.77       37.94      3.13 o
   0  13   1      158.71      150.16      4.71 o
   1  13   1       25.28       31.03      3.87 o
   2  13   1       15.97       18.46      1.72 o
   3  13   1        6.27        5.50      0.88 o
   4  13   1      118.21      127.60      3.01 o
   5  13   1       44.16       53.03      3.38 o
   6  13   1       19.53       19.49      4.02 o
   7  13   1        0.41       -2.10      2.10 o
   8  13   1        1.76        5.10      2.62 o
  -7  14   1        0.73        0.83      1.53 o
  -6  14   1        0.46        1.92      1.41 o
  -5  14   1       22.43       18.81      1.98 o
  -4  14   1       49.59       52.80      2.25 o
  -3  14   1       30.87       29.21      2.32 o
  -2  14   1        0.33        2.05      2.11 o
  -1  14   1       23.21       24.24      3.13 o
   0  14   1       27.17       21.57      3.23 o
   1  14   1       19.53       24.07      3.39 o
   2  14   1      102.13       91.51      5.47 o
   3  14   1       13.93       15.02      3.45 o
   4  14   1       68.08       65.51      3.88 o
   5  14   1       24.42       26.09      2.02 o
   6  14   1       51.40       51.44      2.65 o
   7  14   1        9.40        7.36      1.96 o
  -7  15   1        6.01        5.78      1.78 o
  -6  15   1        0.20       -0.49      0.99 o
  -5  15   1       11.41        9.00      1.39 o
  -4  15   1        0.26        0.29      0.74 o
  -3  15   1       32.05       30.09      4.56 o
  -2  15   1       55.77       58.57      4.21 o
  -1  15   1        0.07        0.13      2.63 o
   0  15   1      169.38      173.92      5.06 o
   1  15   1       25.30       23.02      3.28 o
   2  15   1       88.57      103.33      4.84 o
   3  15   1        0.18        0.43      0.85 o
   4  15   1        0.03        0.26      0.60 o
   5  15   1        0.38        0.79      1.36 o
   6  15   1       10.07        5.35      2.22 o
   7  15   1        1.05        0.85      2.51 o
  -6  16   1        0.02       -0.37      1.49 o
  -5  16   1        0.29        2.51      1.54 o
  -4  16   1        4.99        6.39      4.05 o
  -3  16   1        1.63        1.72      1.06 o
  -2  16   1        1.83        1.69      2.71 o
  -1  16   1      220.25      248.34      9.55 o
   0  16   1       19.79       17.39      3.23 o
   1  16   1       19.31       21.59      3.95 o
   2  16   1       79.16       74.34      6.19 o
   3  16   1       58.24       44.75     27.97 o
   4  16   1        9.23        6.74      3.19 o
   5  16   1       11.23       13.81      2.89 o
   6  16   1        2.50        4.88      3.06 o
  -6  17   1        0.07       -0.49      3.37 o
  -5  17   1        8.38       10.25      4.35 o
  -4  17   1       11.49       22.40      9.92 o
  -3  17   1       12.11       12.07      3.85 o
  -2  17   1        1.31        0.05      1.87 o
  -1  17   1       15.81       17.04      3.95 o
   0  17   1       23.29       19.08      4.48 o
   1  17   1       30.14       26.53      9.77 o
   2  17   1        0.47        0.14      2.24 o
   3  17   1       13.20        8.30      3.60 o
   4  17   1        0.65        1.55      3.45 o
   5  17   1        1.02        5.97      3.98 o
  -5  18   1        0.01        1.21      3.95 o
  -4  18   1        8.38       11.16      5.08 o
  -3  18   1        5.87        6.25      3.33 o
  -2  18   1        1.59       -1.80      2.65 o
  -1  18   1       10.06       12.37      3.30 o
   0  18   1       57.90       68.83      4.85 o
   1  18   1        0.82        2.70      2.42 o
   2  18   1        3.67        4.18      2.96 o
   3  18   1        0.04       -0.08      2.33 o
   4  18   1        0.03       -1.97      2.82 o
   5  18   1        5.58        7.95      6.15 o
  -4  19   1       19.22       20.63      4.65 o
  -3  19   1        5.66        5.43      4.01 o
  -2  19   1        3.91        4.87      3.63 o
  -1  19   1        0.52        2.77      2.52 o
   0  19   1        1.53        4.28      2.66 o
   1  19   1        6.13        2.97      2.83 o
   2  19   1        0.41        0.53      2.44 o
   3  19   1        0.25        1.40      3.20 o
   4  19   1        0.13        1.37      2.93 o
  -2  20   1        0.78        4.45      3.86 o
  -1  20   1        1.77        2.54      3.33 o
   0  20   1        0.20       -0.17      2.50 o
   1  20   1        2.56        2.92      2.70 o
   2  20   1        4.72        3.97      3.79 o
  -8   0   2       23.01       47.97      7.72 o
  -7   0   2      209.03      237.56     11.67 o
  -6   0   2       19.72       19.48      3.30 o
  -5   0   2       56.29       62.08      4.34 o
  -4   0   2       34.68       24.19      2.52 o
  -3   0   2     1274.56     1360.09     21.36 o
  -2   0   2     6086.55     5988.78     81.95 o
  -1   0   2      508.99      409.38     11.68 o
   1   0   2    23709.56    26438.95    397.35 o
   2   0   2        9.53        4.21      1.13 o
   3   0   2     1959.16     1896.71     34.60 o
   4   0   2     2186.96     2063.95     35.69 o
   5   0   2       75.97       89.50      4.91 o
   6   0   2        0.02       -0.30      1.76 o
   8   0   2        3.52        4.76      5.15 o
   9   0   2       10.79        0.79      4.47 o
  10   0   2       10.13        1.56      5.54 o
  -9   1   2        3.65       -0.07      2.47 o
  -8   1   2      128.24      153.64      7.59 o
  -7   1   2        0.17       -0.04      1.96 o
  -6   1   2       67.86       71.70      3.23 o
  -5   1   2       59.44       58.67      2.79 o
  -4   1   2      316.28      366.90      6.03 o
  -3   1   2     2850.90     2917.02     30.31 o
  -2   1   2      148.84       97.48      2.02 o
  -1   1   2     2165.03     2091.24     16.96 o
   1   1   2    14571.77    15511.50    116.85 o
   2   1   2      275.64      200.41      2.91 o
   3   1   2        0.84        1.00      0.98 o
   4   1   2       45.91       52.69      2.95 o
   5   1   2       15.94       13.13      2.09 o
   6   1   2        1.62        0.96      1.43 o
   7   1   2       15.70       17.16      4.65 o
   8   1   2       77.13       97.96      8.37 o
   9   1   2       27.24        0.63      2.64 o
  10   1   2        1.02       -0.31      3.20 o
 -10   2   2        1.12       -0.29      4.26 o
  -9   2   2       12.07       -0.96      3.06 o
  -7   2   2       50.73       54.94      4.19 o
  -6   2   2       18.36       27.04      2.60 o
  -5   2   2       48.62       42.74      3.97 o
  -4   2   2       26.19       28.30      1.89 o
  -3   2   2      301.44      238.42      4.12 o
  -2   2   2        7.36        7.96      1.23 o
  -1   2   2     1305.25     1190.56      9.57 o
   0   2   2     1467.55     1272.55     15.26 o
   1   2   2      185.38      187.02      1.65 o
   2   2   2       59.89       62.54      1.41 o
   3   2   2      738.67      740.17      7.57 o
   4   2   2      267.18      237.23      3.90 o
   5   2   2       81.35       84.30      2.99 o
   6   2   2        0.00        2.74      1.69 o
   7   2   2        3.26        1.96      2.06 o
   9   2   2       40.54       60.07      5.33 o
  10   2   2        3.39       -0.73      3.55 o
 -10   3   2        3.88        0.45      4.18 o
  -8   3   2        3.77        4.67      3.71 o
  -7   3   2      326.45      316.05      8.70 o
  -6   3   2        0.61        0.16      1.34 o
  -5   3   2      430.44      444.59      6.39 o
  -4   3   2      125.23      132.85      3.34 o
  -3   3   2       65.56       49.00      1.93 o
  -2   3   2      471.00      355.83      4.32 o
  -1   3   2       69.15       78.93      1.59 o
   0   3   2    15341.31    15579.31    147.36 o
   1   3   2        0.78        2.76      0.59 o
   2   3   2       83.12       86.75      1.68 o
   3   3   2       98.37       82.09      2.14 o
   4   3   2      157.75      191.64      3.49 o
   5   3   2       63.49       71.09      2.87 o
   6   3   2       12.12       11.63      2.16 o
   7   3   2       24.28       29.89      4.10 o
   8   3   2       22.24       13.76     10.45 o
   9   3   2        4.70       -0.10      2.61 o
  10   3   2        0.23        0.62      2.76 o
  -9   4   2        1.08        0.01      3.01 o
  -8   4   2       16.97       18.22      3.26 o
  -7   4   2      293.05      364.03     23.43 o
  -6   4   2      238.01      254.46      6.89 o
  -5   4   2      180.99      192.46      4.22 o
  -4   4   2      960.77     1105.66     12.35 o
  -3   4   2     1299.77     1437.58     14.17 o
  -2   4   2      627.58      607.35      6.18 o
  -1   4   2       44.29       41.72      1.62 o
   0   4   2       36.36       29.05      1.03 o
   1   4   2       52.32       44.85      1.22 o
   2   4   2     1722.11     1745.73     13.77 o
   3   4   2       77.96       74.11      2.34 o
   4   4   2      183.66      184.28      3.74 o
   5   4   2       93.96       94.35      3.20 o
   6   4   2        0.99        2.75      1.91 o
   7   4   2       69.70       72.19      4.06 o
   8   4   2       21.92       12.69      7.95 o
   9   4   2       70.97       93.74      5.08 o
  10   4   2        0.03       -1.20      3.68 o
 -10   5   2        0.66        0.82      3.66 o
  -9   5   2        0.42        0.57      2.41 o
  -8   5   2        7.25        0.54      2.34 o
  -7   5   2        2.89       -0.10      2.33 o
  -6   5   2       44.15       41.06      3.00 o
  -5   5   2      153.43      146.14      4.12 o
  -4   5   2       63.90       57.30      2.74 o
  -3   5   2      787.98      798.96      9.30 o
  -2   5   2     1259.03     1188.37     11.69 o
  -1   5   2       30.53       47.40      1.77 o
   0   5   2      198.62      200.90      3.10 o
   1   5   2      491.51      456.99      4.24 o
   2   5   2     2047.58     1957.13     15.34 o
   3   5   2      742.28      723.17      7.22 o
   4   5   2        3.77        8.39      1.75 o
   5   5   2      274.36      278.76      5.53 o
   6   5   2       20.34       17.15      2.75 o
   7   5   2       30.25       36.52      4.01 o
   8   5   2       22.42        2.35      2.44 o
   9   5   2        0.94        0.96      1.96 o
 -10   6   2        2.82        1.79      3.10 o
  -9   6   2        0.30        0.80      2.55 o
  -8   6   2      146.72      171.61     10.59 o
  -7   6   2      276.75      316.32     14.35 o
  -6   6   2       32.84       34.03      2.96 o
  -5   6   2       34.29       41.27      3.17 o
  -4   6   2     1388.79     1441.02     15.72 o
  -3   6   2      708.67      765.79      8.76 o
  -2   6   2        0.16        2.48      1.29 o
  -1   6   2       82.86       68.22      2.10 o
   0   6   2       43.52       24.69      0.65 o
   1   6   2     1127.73     1205.02     10.18 o
   2   6   2      243.65      269.14      3.45 o
   3   6   2      148.28      154.40      2.30 o
   4   6   2      332.41      357.23      4.98 o
   5   6   2       42.90       43.30      3.01 o
   6   6   2      316.50      336.14     10.22 o
   7   6   2        0.88       -0.77      1.44 o
   8   6   2       20.08        6.83      3.94 o
   9   6   2        2.51        0.48      1.87 o
 -10   7   2        4.94        2.33      3.07 o
  -9   7   2        0.08        0.42      2.48 o
  -8   7   2       16.88        3.92      3.10 o
  -7   7   2       66.90       72.76      4.44 o
  -6   7   2        1.06        0.10      1.41 o
  -5   7   2       18.33       20.48      2.59 o
  -4   7   2      110.05      135.59      3.41 o
  -3   7   2        9.53       19.79      1.88 o
  -2   7   2     2715.06     2728.29     32.17 o
  -1   7   2      166.69      128.63      1.83 o
   0   7   2      263.01      214.83      2.23 o
   1   7   2     1464.63     1573.77     13.70 o
   2   7   2     4078.19     4222.91     35.12 o
   3   7   2      362.50      347.25      4.26 o
   4   7   2       12.62       13.82      1.55 o
   5   7   2      857.52      899.06     10.51 o
   6   7   2        8.25        6.23      1.91 o
   7   7   2       68.77       75.27      3.64 o
   8   7   2        1.69        0.93      1.70 o
   9   7   2        7.86        1.68      2.08 o
  -9   8   2        3.22        0.70      2.31 o
  -8   8   2        3.49        2.32      2.48 o
  -7   8   2       49.93       56.92      4.55 o
  -6   8   2       34.95       42.55      3.94 o
  -5   8   2       46.91       49.35      3.29 o
  -4   8   2        0.25       -0.54      1.54 o
  -3   8   2       15.69       14.31      2.08 o
  -2   8   2      111.20       94.30      3.24 o
  -1   8   2       23.11       30.45      0.98 o
   0   8   2       39.36       33.64      1.03 o
   1   8   2      151.33      213.30      2.32 o
   2   8   2      107.59      126.98      1.94 o
   3   8   2      157.82      153.26      2.50 o
   4   8   2       14.12       13.87      1.70 o
   5   8   2      124.53      139.95      3.58 o
   6   8   2      510.07      541.55      7.51 o
   7   8   2       11.23        8.61      2.31 o
   8   8   2        0.32       -1.26      1.70 o
   9   8   2        0.48       -0.07      1.81 o
  -9   9   2        1.63        1.12      2.95 o
  -8   9   2        0.78       -0.11      2.12 o
  -7   9   2        2.45        3.11      2.54 o
  -6   9   2       80.53       90.47      4.52 o
  -5   9   2       53.14       59.52      3.87 o
  -4   9   2        1.35        0.07      0.97 o
  -3   9   2       28.72       30.00      2.36 o
  -2   9   2       25.05       30.12      2.26 o
  -1   9   2      176.57      192.66      2.91 o
   0   9   2      420.38      409.41      8.19 o
   1   9   2        0.07        1.49      0.77 o
   2   9   2       27.83       27.59      1.44 o
   3   9   2       74.39       81.24      1.98 o
   4   9   2      638.96      655.04      6.96 o
   5   9   2      513.57      558.30      7.57 o
   6   9   2       11.01       11.20      2.08 o
   7   9   2        2.95        1.10      1.81 o
   8   9   2       16.97       14.34      5.62 o
   9   9   2        2.16        2.37      2.23 o
  -9  10   2        2.61       -0.43      2.93 o
  -8  10   2        2.45        2.18      2.58 o
  -7  10   2       44.16       45.14      9.10 o
  -6  10   2        3.94        4.87      2.58 o
  -5  10   2       97.00       91.60      3.93 o
  -4  10   2      284.44      280.32      5.92 o
  -3  10   2      360.75      372.92      6.96 o
  -2  10   2        8.02        7.18      1.83 o
  -1  10   2       28.83       26.66      1.08 o
   0  10   2      125.12      114.04      4.04 o
   1  10   2        0.00        1.92      1.15 o
   2  10   2       56.36       61.61      1.40 o
   3  10   2      118.44      136.60      2.63 o
   4  10   2        6.23        6.08      1.77 o
   5  10   2      167.04      167.11      3.77 o
   6  10   2        0.88        1.30      1.41 o
   7  10   2        0.03        0.13      0.91 o
   8  10   2        0.13        1.70      1.96 o
  -9  11   2        2.20        0.59      2.54 o
  -8  11   2       10.23        3.12      2.83 o
  -7  11   2       13.52       10.93      3.82 o
  -6  11   2       78.32       99.89      7.51 o
  -5  11   2       66.75       69.69      4.12 o
  -4  11   2      199.71      199.24      6.60 o
  -3  11   2      371.36      362.34      8.03 o
  -2  11   2      325.66      314.20      6.92 o
  -1  11   2        8.54        7.65      1.89 o
   0  11   2       82.17       75.95      4.45 o
   1  11   2       39.91       41.80      2.39 o
   2  11   2      130.80      136.10      2.32 o
   3  11   2       19.49       19.17      1.25 o
   4  11   2       80.60       85.33      2.31 o
   5  11   2      281.44      303.50      5.67 o
   6  11   2       99.36      115.14      3.36 o
   7  11   2        0.04       -1.04      1.53 o
   8  11   2        0.72       -0.37      1.54 o
  -8  12   2        8.43       10.43      3.81 o
  -7  12   2        0.49        1.60      2.46 o
  -6  12   2       10.11        9.40      3.19 o
  -5  12   2        0.77        0.27      1.91 o
  -4  12   2      475.34      461.44     10.40 o
  -3  12   2      278.75      252.65      6.95 o
  -2  12   2        2.91        6.61      0.49 o
  -1  12   2      133.91      141.60      5.13 o
   0  12   2      107.79      108.03      3.76 o
   1  12   2       11.60       13.40      2.49 o
   2  12   2       23.88       14.76      2.13 o
   3  12   2       81.47       85.97      2.25 o
   4  12   2        0.54        0.21      0.92 o
   5  12   2       17.33       24.22      2.03 o
   6  12   2       16.44       12.73      2.97 o
   7  12   2        0.05        1.51      2.12 o
   8  12   2        4.20        5.43      2.31 o
  -8  13   2        1.65       -1.75      3.34 o
  -7  13   2        1.70        0.01      1.97 o
  -6  13   2        7.01        5.72      2.98 o
  -5  13   2        6.35        2.15      2.81 o
  -4  13   2        0.41       -1.38      2.20 o
  -3  13   2      180.15      180.59      5.26 o
  -2  13   2        3.65        3.90      1.10 o
  -1  13   2        5.14        6.74      2.27 o
   0  13   2      106.84      108.36      4.54 o
   1  13   2        0.06       -0.62      1.69 o
   2  13   2       37.75       38.75      1.80 o
   3  13   2        6.74        8.43      1.07 o
   4  13   2        5.60        5.29      1.66 o
   5  13   2       73.54       66.33      3.54 o
   6  13   2        1.24        1.90      1.58 o
   7  13   2        0.44        1.30      1.51 o
  -8  14   2        2.17        4.87      2.77 o
  -7  14   2        0.29        1.99      2.13 o
  -6  14   2        3.02        3.24      2.48 o
  -5  14   2       23.75       22.29      5.31 o
  -4  14   2        5.88        2.29      0.90 o
  -3  14   2       52.59       50.69      1.99 o
  -2  14   2      142.42      149.99      5.26 o
  -1  14   2       64.61       69.01      3.98 o
   0  14   2       94.80      125.34      4.41 o
   1  14   2        2.28        4.04      2.16 o
   2  14   2        0.35        1.53      1.18 o
   3  14   2        7.61        9.24      0.76 o
   4  14   2        5.18        5.21      1.14 o
   5  14   2        0.07        0.20      0.97 o
   6  14   2        2.61        2.99      1.56 o
   7  14   2        0.64        1.33      1.57 o
  -7  15   2        4.80        3.62      1.97 o
  -6  15   2        3.01        1.10      1.36 o
  -5  15   2        4.35        2.55      1.31 o
  -4  15   2       18.13       16.63      1.45 o
  -3  15   2       11.39       12.68      2.09 o
  -2  15   2        0.23        1.46      2.16 o
  -1  15   2      117.80      137.91      6.74 o
   0  15   2        0.34        1.63      2.02 o
   1  15   2        0.10        1.10      2.39 o
   2  15   2       52.15       62.22      4.57 o
   3  15   2       35.32       33.57      2.98 o
   4  15   2        0.01       -0.50      0.65 o
   5  15   2        2.14        3.35      1.52 o
   6  15   2        6.37        7.13      2.72 o
  -6  16   2        0.06        1.74      1.76 o
  -5  16   2        1.92        2.84      1.46 o
  -4  16   2        9.81       12.99      1.97 o
  -3  16   2        8.45        3.80      2.89 o
  -2  16   2       63.87       61.38      4.50 o
  -1  16   2        5.72        9.40      3.01 o
   0  16   2        0.05        0.63      1.76 o
   1  16   2        0.10       -0.50      1.93 o
   2  16   2       13.95       10.18      6.12 o
   3  16   2        0.79        0.34      1.08 o
   4  16   2        0.17        0.58      2.06 o
   5  16   2        0.04        0.85      1.78 o
   6  16   2        1.09        0.72      1.85 o
  -6  17   2        6.02        7.10      3.95 o
  -5  17   2       13.24       12.05      5.68 o
  -4  17   2       15.39       18.45      6.14 o
  -3  17   2        7.09        0.84      2.33 o
  -2  17   2        3.81        4.89      2.88 o
  -1  17   2        2.98        2.95      2.89 o
   0  17   2       40.49       38.71      9.08 o
   1  17   2       33.17       15.82      6.67 o
   2  17   2       22.78       16.67      6.98 o
   3  17   2        0.40       -0.18      2.06 o
   4  17   2        0.36       -2.04      4.10 o
   5  17   2        2.25        0.99      2.76 o
  -5  18   2        1.61        1.11      3.95 o
  -4  18   2        1.11        2.30      3.17 o
  -3  18   2        0.51        3.52      4.09 o
  -2  18   2        0.71        1.19      2.90 o
  -1  18   2        1.73        3.73      2.72 o
   0  18   2        3.98        2.89      2.61 o
   1  18   2        0.18        0.40      2.12 o
   2  18   2        1.10       -0.15      1.92 o
   3  18   2        0.00       -0.04      1.92 o
   4  18   2        0.00       -1.67      3.10 o
  -4  19   2        4.56        7.50      3.87 o
  -3  19   2        0.95       -0.31      1.87 o
  -2  19   2        2.66       -0.72      2.57 o
  -1  19   2        6.81        4.95      2.74 o
   0  19   2        1.88        1.95      2.55 o
   1  19   2       13.45        7.13      2.90 o
   2  19   2        1.06       -0.96      2.93 o
   3  19   2        0.88        1.11      2.72 o
  -2  20   2        3.10       -0.46      2.62 o
  -1  20   2        0.96        0.58      2.30 o
   0  20   2        0.13        1.46      2.43 o
   1  20   2        1.81        2.12      2.84 o
   2  20   2        1.99        0.61      2.62 o
  -9   1   3        4.60        6.84      6.61 o
  -8   1   3       45.92       49.90      8.27 o
  -7   1   3      165.87      180.61     10.61 o
  -6   1   3        7.77        4.18      1.88 o
  -5   1   3       75.44       80.20      2.77 o
  -4   1   3       92.42       99.53      3.40 o
  -3   1   3      438.30      442.98      5.27 o
  -2   1   3      342.82      322.55      3.80 o
  -1   1   3      122.58      110.49      1.44 o
   0   1   3     1400.99     1283.86     10.68 o
   1   1   3     1896.72     1860.05     11.56 o
   2   1   3     3545.43     3867.00     30.46 o
   3   1   3      202.78      254.51      3.02 o
   4   1   3       36.58       36.59      1.66 o
   5   1   3        8.52        6.50      1.99 o
   6   1   3        4.26        0.54      1.11 o
   7   1   3       49.01       45.61      3.14 o
   8   1   3        7.58        1.69      3.45 o
   9   1   3        0.00       -0.90      2.37 o
 -10   2   3        0.04        0.31      4.33 o
  -9   2   3        1.39        1.12      3.09 o
  -7   2   3        8.49       11.31      3.08 o
  -6   2   3      255.67      247.31      5.40 o
  -5   2   3      114.36      105.39      3.12 o
  -4   2   3       27.46       28.63      5.85 o
  -3   2   3       28.81       28.69      1.91 o
  -2   2   3     1796.54     1658.31     15.08 o
  -1   2   3     8545.29     8580.51     84.72 o
   0   2   3      428.34      350.55      2.79 o
   1   2   3    10750.83    11218.44     83.68 o
   2   2   3        0.02        1.58      0.72 o
   3   2   3       29.50       31.77      1.48 o
   4   2   3      519.76      532.89      5.63 o
   5   2   3      106.68       97.65      3.36 o
   6   2   3      110.67       97.28      2.87 o
   7   2   3        0.06        1.75      1.55 o
   8   2   3        0.00       -0.08      2.20 o
   9   2   3       15.65       -0.99      2.25 o
 -10   3   3        1.91       19.31      6.87 o
  -8   3   3       18.65       16.80      6.19 o
  -7   3   3       96.44       88.78      4.22 o
  -6   3   3        3.24        3.33      1.84 o
  -5   3   3      495.72      557.12      7.35 o
  -4   3   3     2429.42     2639.38     27.99 o
  -3   3   3      437.38      437.79      5.64 o
  -2   3   3      458.80      456.06      4.96 o
  -1   3   3     9023.07     8859.51     89.15 o
   0   3   3     1425.68     1268.22      9.85 o
   1   3   3      183.43      223.91      2.00 o
   2   3   3      810.61      765.10      6.09 o
   3   3   3      265.88      275.37      3.43 o
   4   3   3       44.16       45.67      1.70 o
   5   3   3       69.83       77.92      3.32 o
   6   3   3        1.79        1.27      1.43 o
   7   3   3       27.17       24.01      2.44 o
   8   3   3        2.96       -0.27      1.98 o
   9   3   3       11.38        1.71      4.33 o
  -9   4   3       13.68        7.15      7.46 o
  -8   4   3       59.04       77.12      9.64 o
  -7   4   3      206.52      217.75      6.81 o
  -6   4   3        5.58        6.81      2.06 o
  -5   4   3       89.98      113.64      3.32 o
  -4   4   3     1042.49     1090.62     12.30 o
  -3   4   3      290.45      328.82      4.54 o
  -2   4   3       70.46       58.31      1.83 o
  -1   4   3      720.10      708.51      7.42 o
   0   4   3     3267.34     3220.93     29.32 o
   1   4   3     1765.38     1606.67     10.44 o
   2   4   3      364.82      384.39      3.48 o
   3   4   3        7.00        8.66      1.20 o
   4   4   3      257.41      262.20      3.38 o
   5   4   3        0.28       -0.07      0.95 o
   6   4   3        0.02        0.82      1.28 o
   7   4   3        6.72        4.32      1.83 o
   8   4   3        6.26        0.39      1.90 o
   9   4   3        5.24        0.41      4.08 o
 -10   5   3        0.02        0.03      2.33 o
  -9   5   3       17.96       11.85      3.77 o
  -8   5   3      113.93      113.28      8.77 o
  -7   5   3       71.06       70.37      6.79 o
  -6   5   3        0.21        1.00      1.71 o
  -5   5   3       61.92       58.35      3.01 o
  -4   5   3      643.93      619.07      8.29 o
  -3   5   3      159.61      165.57      3.98 o
  -2   5   3       63.34       55.47      1.73 o
  -1   5   3      114.33      120.58      1.91 o
   0   5   3      140.29      158.97      2.15 o
   1   5   3     1726.27     1601.70     10.86 o
   2   5   3        1.00        1.00      0.84 o
   3   5   3       14.92        7.11      0.99 o
   4   5   3       22.76       20.85      1.54 o
   5   5   3       15.24       15.14      1.64 o
   6   5   3      103.52      113.72      3.17 o
   7   5   3       17.20       16.92      2.16 o
   8   5   3       30.15       -0.49      1.95 o
   9   5   3       12.01        2.03      2.48 o
 -10   6   3        0.10        0.67      2.77 o
  -9   6   3        1.65        6.51      3.88 o
  -8   6   3        0.17       -1.33      2.44 o
  -7   6   3       58.04       64.07      4.40 o
  -6   6   3        1.57        1.30      1.71 o
  -5   6   3        3.12        9.36      2.29 o
  -4   6   3      507.74      534.72      7.25 o
  -3   6   3       11.94       22.57      1.67 o
  -2   6   3        0.56        0.21      0.73 o
  -1   6   3        9.96       10.64      0.87 o
   0   6   3      188.26      195.72      2.05 o
   1   6   3      384.13      334.07      4.68 o
   2   6   3      372.53      356.05      3.44 o
   3   6   3      193.21      210.76      3.14 o
   4   6   3      302.58      266.11      3.76 o
   5   6   3      431.23      420.72      5.38 o
   6   6   3        5.93        7.10      1.78 o
   7   6   3       19.50       11.68      2.26 o
   8   6   3        4.75        1.90      2.43 o
   9   6   3        0.71        0.60      1.89 o
 -10   7   3        2.06        0.08      2.72 o
  -9   7   3        0.07       -2.08      3.33 o
  -8   7   3       14.12       10.03      3.68 o
  -7   7   3        0.99        2.33      2.25 o
  -6   7   3        5.61        8.89      2.26 o
  -5   7   3        3.84        7.34      2.11 o
  -4   7   3       13.33        9.47      1.90 o
  -3   7   3       77.18       96.22      2.55 o
  -2   7   3        2.72        5.47      1.77 o
  -1   7   3       19.08        7.35      0.89 o
   0   7   3     1003.66     1061.60     12.34 o
   1   7   3        3.90        3.14      0.67 o
   2   7   3       28.77       35.91      1.43 o
   3   7   3       83.81       82.09      1.93 o
   4   7   3       70.11       75.51      2.26 o
   5   7   3        0.37        1.65      1.44 o
   6   7   3      107.13      127.15      4.86 o
   7   7   3       51.56       66.56      3.68 o
   8   7   3        0.00        0.30      1.49 o
   9   7   3        3.80        0.03      1.70 o
 -10   8   3        2.75       -0.01      2.05 o
  -9   8   3       18.94       11.40      6.52 o
  -8   8   3        3.95        4.86      2.71 o
  -7   8   3       11.85        9.59      3.06 o
  -6   8   3        4.74       11.02      2.94 o
  -5   8   3        8.37        8.65      2.29 o
  -4   8   3        3.93        0.94      1.80 o
  -3   8   3        8.61       13.93      1.96 o
  -2   8   3       99.98       73.07      2.56 o
  -1   8   3        0.45        0.90      0.97 o
   0   8   3     1394.12     1484.20     20.13 o
   1   8   3      278.23      297.87      3.53 o
   2   8   3      168.60      181.33      2.58 o
   3   8   3      219.35      215.58      3.13 o
   4   8   3       13.79       18.51      1.85 o
   5   8   3      509.28      560.91      7.29 o
   6   8   3        2.18        1.05      1.37 o
   7   8   3        2.84        0.25      1.35 o
   8   8   3        5.32        0.43      1.59 o
   9   8   3        0.76        0.96      1.98 o
  -9   9   3        1.36       -0.05      2.65 o
  -8   9   3        3.13       -0.05      1.64 o
  -7   9   3        4.95        3.00      2.46 o
  -6   9   3      140.45      138.69      8.39 o
  -5   9   3      110.63      118.73      4.27 o
  -4   9   3       32.10       26.08      2.30 o
  -3   9   3      389.90      384.03      6.51 o
  -2   9   3        0.09        3.93      1.68 o
  -1   9   3       52.50       44.11      0.92 o
   0   9   3       67.18       68.67      2.23 o
   1   9   3      614.78      592.04      7.25 o
   2   9   3       92.14       92.93      1.80 o
   3   9   3      107.13      103.36      2.27 o
   4   9   3      264.91      266.55      4.51 o
   5   9   3       29.72       37.54      2.78 o
   6   9   3      158.64      171.92      4.49 o
   7   9   3        9.56        4.85      1.86 o
   8   9   3        0.05       -1.08      1.83 o
  -9  10   3        0.10       -0.67      2.85 o
  -8  10   3        0.96       -1.67      2.41 o
  -7  10   3       42.82       41.97      9.49 o
  -6  10   3       17.71       18.45      3.59 o
  -5  10   3        1.06       -0.72      1.59 o
  -4  10   3        3.98        2.84      1.92 o
  -3  10   3      452.08      472.67      8.62 o
  -2  10   3      175.88      171.62      3.06 o
  -1  10   3       15.99       18.58      0.74 o
   0  10   3      341.18      326.73      6.68 o
   1  10   3       89.76      101.17      2.38 o
   2  10   3       88.93       96.81      1.97 o
   3  10   3        0.50        1.59      0.97 o
   4  10   3       69.92       80.55      2.52 o
   5  10   3      214.00      244.81      4.44 o
   6  10   3        2.19        3.68      1.96 o
   7  10   3       13.60        9.60      2.98 o
   8  10   3        1.46        0.92      2.25 o
  -9  11   3        3.65        6.68      3.66 o
  -8  11   3        0.11        2.63      2.72 o
  -7  11   3       35.13       38.12      8.92 o
  -6  11   3       10.99        9.99      2.78 o
  -5  11   3        6.22        6.21      2.42 o
  -4  11   3       58.78       55.03      3.85 o
  -3  11   3        2.80        3.61      2.40 o
  -2  11   3        1.19        0.81      0.87 o
  -1  11   3       12.56       10.15      0.69 o
   0  11   3       68.04       69.53      2.95 o
   1  11   3       45.43       48.69      1.88 o
   2  11   3      261.79      250.06      3.25 o
   3  11   3       13.86       15.13      1.27 o
   4  11   3       76.64       79.11      3.00 o
   5  11   3        6.46        5.53      2.16 o
   6  11   3       23.29       29.86      2.50 o
   7  11   3        1.11       -0.10      1.23 o
   8  11   3        0.89        0.43      1.52 o
  -8  12   3        3.31        2.62      2.89 o
  -7  12   3        9.47        6.15      3.32 o
  -6  12   3      192.75      207.27      6.78 o
  -5  12   3        2.27        3.89      2.65 o
  -4  12   3       88.68       92.06      5.19 o
  -3  12   3      102.50      102.68      4.99 o
  -2  12   3       28.17       25.70      1.50 o
  -1  12   3      422.37      404.14      7.33 o
   0  12   3       39.47       38.48      3.06 o
   1  12   3        0.26       -0.47      1.35 o
   2  12   3       13.60       17.16      1.63 o
   3  12   3        9.39       11.33      1.44 o
   4  12   3       57.34       72.31      2.87 o
   5  12   3       11.16       17.26      2.32 o
   6  12   3        4.57        4.83      1.79 o
   7  12   3        0.03       -0.94      1.77 o
   8  12   3        4.45        5.68      2.62 o
  -8  13   3        1.17        2.22      3.19 o
  -7  13   3        0.59       -0.78      2.23 o
  -6  13   3        3.07        1.38      2.45 o
  -5  13   3       29.09       26.14      8.20 o
  -4  13   3        0.03        1.07      2.04 o
  -3  13   3       77.92       76.61      2.00 o
  -2  13   3        9.01       10.25      1.25 o
  -1  13   3      168.00      163.14      4.99 o
   0  13   3       38.80       35.85      3.53 o
   1  13   3        2.99        0.27      1.89 o
   2  13   3       36.08       48.44      2.78 o
   3  13   3       84.36       94.62      2.02 o
   4  13   3        2.49        1.11      1.36 o
   5  13   3        0.65        0.66      1.22 o
   6  13   3        0.92        0.67      1.42 o
   7  13   3       11.91        8.79      2.17 o
  -8  14   3        4.43        3.94      3.15 o
  -7  14   3        2.53        1.48      2.80 o
  -6  14   3        0.13       -2.03      3.24 o
  -5  14   3        7.83        4.93      3.63 o
  -4  14   3       14.17       14.66      3.10 o
  -3  14   3        2.42        2.58      0.83 o
  -2  14   3       12.50       12.72      2.87 o
  -1  14   3        4.53        3.43      2.17 o
   0  14   3      168.42      165.30      4.83 o
   1  14   3       63.45       52.54      3.85 o
   2  14   3        2.14        3.93      1.48 o
   3  14   3        0.53        0.67      0.72 o
   4  14   3       18.76       22.59      3.09 o
   5  14   3        1.47        0.03      1.20 o
   6  14   3       33.52       40.30      2.91 o
   7  14   3       11.08       11.82      2.91 o
  -7  15   3        0.00        0.31      2.87 o
  -6  15   3        5.60        3.85      3.52 o
  -5  15   3        2.25        2.59      1.61 o
  -4  15   3        4.13        4.28      1.66 o
  -3  15   3       10.12       12.46      1.87 o
  -2  15   3        6.32        5.77      2.57 o
  -1  15   3       29.24       23.15      3.25 o
   0  15   3       16.81       19.35      2.88 o
   1  15   3       17.32       14.78      2.85 o
   2  15   3       23.18       20.94      1.40 o
   3  15   3        0.33        1.56      1.31 o
   4  15   3        0.41       -0.58      0.82 o
   5  15   3        5.76        6.17      1.87 o
   6  15   3        9.93       10.69      2.94 o
  -6  16   3        1.55        2.77      3.22 o
  -5  16   3        2.94        2.36      1.48 o
  -4  16   3        7.75        6.47      2.89 o
  -3  16   3       14.08       15.63      6.59 o
  -2  16   3       11.13        9.86      3.77 o
  -1  16   3       95.26      132.26      6.95 o
   0  16   3        1.43        3.38      2.30 o
   1  16   3        7.54        3.39      2.44 o
   2  16   3       12.44       10.12      4.91 o
   3  16   3        8.64        7.39      2.39 o
   4  16   3       28.09       28.16      8.25 o
   5  16   3       29.13       32.24      3.16 o
   6  16   3       12.12       13.39      3.28 o
  -6  17   3        0.00       -1.35      3.07 o
  -5  17   3        0.39       -0.09      2.17 o
  -4  17   3        0.01        8.29      5.14 o
  -3  17   3        4.91        5.91      3.98 o
  -2  17   3        0.04        0.16      1.88 o
  -1  17   3       53.22       55.70      4.23 o
   0  17   3        8.97        5.71      2.78 o
   1  17   3        0.91        0.70      2.48 o
   2  17   3        4.54        1.96      2.50 o
   3  17   3        0.03        1.79      2.49 o
   4  17   3        0.02        2.47      3.62 o
   5  17   3        1.18        0.80      2.75 o
  -5  18   3       13.20       -0.57      3.63 o
  -4  18   3        0.44        2.40      4.46 o
  -3  18   3        2.32        2.12      3.63 o
  -2  18   3        4.77        3.33      3.26 o
  -1  18   3        3.64        2.05      2.26 o
   0  18   3       23.33       20.42      5.12 o
   1  18   3       13.34        9.18      3.06 o
   2  18   3        0.28        0.57      2.54 o
   3  18   3        0.00        0.52      2.36 o
   4  18   3        0.57        0.22      2.20 o
  -4  19   3        0.73        4.52      3.50 o
  -3  19   3        0.41        4.38      3.69 o
  -2  19   3       20.35       20.56      9.63 o
  -1  19   3        7.12        4.01      2.87 o
   0  19   3        7.68        6.01      2.79 o
   1  19   3        3.55        3.03      2.52 o
   2  19   3        1.36        1.75      3.09 o
   3  19   3        0.05        0.00      2.58 o
  -2  20   3        5.97        3.33      3.47 o
  -1  20   3        3.86        4.04      3.04 o
   0  20   3        2.38        2.43      2.88 o
   1  20   3        1.35        0.35      2.26 o
 -10   0   4       12.50       17.04      6.99 o
  -8   0   4       14.08       18.87      4.44 o
  -6   0   4      398.50      426.94     18.99 o
  -5   0   4      872.31      970.39     35.68 o
  -4   0   4       11.67        9.10      1.93 o
  -3   0   4      102.71       86.49      5.15 o
  -2   0   4     2884.65     2923.17     37.91 o
  -1   0   4     3649.79     3117.39     36.09 o
   0   0   4     4836.08     4892.47     66.34 o
   1   0   4    12039.27    12908.69    167.77 o
   2   0   4     5144.46     5302.71     61.80 o
   3   0   4     1390.08     1307.78     18.50 o
   4   0   4      281.96      311.07      5.71 o
   5   0   4      602.88      651.07     10.30 o
   6   0   4       55.41       55.52     10.14 o
   7   0   4       21.54       14.84      2.99 o
   8   0   4        1.01        2.82      4.87 o
   9   0   4        0.21        0.43      2.99 o
  -9   1   4        8.13       -1.76      4.99 o
  -8   1   4       66.04       68.02      8.68 o
  -6   1   4     1004.51     1091.80     21.69 o
  -5   1   4      266.92      272.62      4.54 o
  -4   1   4      123.48      115.26      3.13 o
  -3   1   4      380.43      372.70      4.49 o
  -2   1   4     2331.37     2269.35     20.51 o
  -1   1   4     5550.16     5157.75     46.83 o
   0   1   4    11344.83    10784.91    154.00 o
   1   1   4     2734.28     2858.42     18.55 o
   2   1   4      604.03      569.87      4.56 o
   3   1   4     1374.21     1381.89     11.42 o
   4   1   4      484.43      577.81      5.82 o
   5   1   4       11.17       14.72      1.75 o
   6   1   4        2.05       -0.25      1.96 o
   7   1   4        1.36        0.21      1.43 o
   8   1   4       57.39       70.76      4.12 o
   9   1   4        9.55        2.48      3.90 o
 -10   2   4        0.58        6.12      6.12 o
  -9   2   4       15.28       17.85      4.68 o
  -7   2   4      117.92      120.75      5.32 o
  -6   2   4        4.66        6.22      2.05 o
  -5   2   4        0.01        0.83      1.22 o
  -4   2   4        5.72       11.86      1.67 o
  -3   2   4      162.03      207.70      3.17 o
  -2   2   4      384.51      381.15      4.05 o
  -1   2   4    12925.03    13326.91    140.14 o
   0   2   4     4086.18     3983.79     29.89 o
   1   2   4      460.44      374.11      2.87 o
   2   2   4     1421.54     1434.60     11.20 o
   3   2   4       37.09       41.23      1.74 o
   4   2   4       36.66       36.78      1.72 o
   5   2   4      554.08      568.18      6.67 o
   6   2   4       33.06       25.70      3.40 o
   7   2   4        7.30        8.56      5.68 o
   8   2   4       22.61        0.69      1.95 o
   9   2   4       11.67       -0.70      3.29 o
  -8   3   4       17.72       26.00      6.74 o
  -7   3   4       85.24       78.41      4.02 o
  -6   3   4        8.38       10.14      2.11 o
  -5   3   4      357.10      342.00      5.29 o
  -4   3   4       14.71        4.68      1.35 o
  -3   3   4      303.72      327.47      4.31 o
  -2   3   4        2.35        5.63      1.08 o
  -1   3   4     1103.17     1159.15     11.78 o
   0   3   4     1882.05     1715.51     12.72 o
   1   3   4     4005.28     4209.27     28.30 o
   2   3   4      337.94      348.73      3.30 o
   3   3   4        0.90        4.06      0.98 o
   4   3   4       70.42       62.49      2.08 o
   5   3   4       16.30       17.27      1.65 o
   6   3   4        7.36        8.90      1.79 o
   7   3   4        5.29        4.13      3.00 o
   8   3   4        0.07       -0.66      2.77 o
   9   3   4        0.17        3.52      2.83 o
  -9   4   4        3.37       -0.39      4.68 o
  -8   4   4       19.20       21.64      3.25 o
  -7   4   4      303.57      338.01      8.23 o
  -6   4   4        0.45       -0.87      1.46 o
  -5   4   4       77.99       92.30      3.68 o
  -4   4   4      317.41      324.48      4.97 o
  -3   4   4       50.68       42.66      2.23 o
  -2   4   4     1004.79     1058.61     10.26 o
  -1   4   4        0.77        1.31      0.65 o
   0   4   4     3447.51     3258.16     26.41 o
   1   4   4      521.98      516.04      3.68 o
   2   4   4     1813.64     1815.16     14.49 o
   3   4   4      105.43       78.95      1.71 o
   4   4   4       25.55       26.39      1.58 o
   5   4   4       20.25       20.13      1.95 o
   6   4   4       17.49       15.82      1.84 o
   7   4   4        5.67        4.71      1.68 o
   8   4   4        3.59       -1.64      3.11 o
   9   4   4       19.53        1.59      3.32 o
 -10   5   4        9.14       17.49      9.25 o
  -9   5   4        2.00        0.43      2.09 o
  -8   5   4        0.36       -0.47      1.92 o
  -7   5   4        0.18        0.62      2.21 o
  -6   5   4       62.90       57.66      3.63 o
  -5   5   4       86.47      101.20      3.83 o
  -4   5   4       77.17       74.34      2.90 o
  -3   5   4       36.01       57.72      2.17 o
  -2   5   4     2712.26     2735.10     26.06 o
  -1   5   4       65.74       75.54      1.65 o
   0   5   4       23.24       12.10      0.77 o
   1   5   4     3356.50     3569.19     28.16 o
   2   5   4      721.74      755.88      6.48 o
   3   5   4       34.33       36.05      1.38 o
   4   5   4       50.74       45.70      2.10 o
   5   5   4       23.11       28.83      2.15 o
   6   5   4       21.77       18.77      1.95 o
   7   5   4        0.20        0.02      1.01 o
   8   5   4        9.73       -0.35      1.43 o
   9   5   4        0.10       -1.24      2.10 o
 -10   6   4        0.05       -2.43      2.90 o
  -9   6   4        5.94        4.64      3.32 o
  -8   6   4        0.12       -0.44      2.05 o
  -7   6   4        7.97        1.82      2.02 o
  -6   6   4        0.40        0.39      1.50 o
  -5   6   4       23.39       21.49      2.63 o
  -4   6   4      534.11      585.32      8.09 o
  -3   6   4      137.86      146.91      2.84 o
  -2   6   4      583.32      608.46      6.86 o
  -1   6   4        0.18        0.05      0.50 o
   0   6   4        1.16        1.49      0.73 o
   1   6   4       20.93       13.21      0.86 o
   2   6   4      593.55      626.84      6.75 o
   3   6   4       91.78       91.74      2.00 o
   4   6   4        1.46        1.72      1.00 o
   5   6   4       38.99       38.87      2.24 o
   6   6   4        0.10        0.55      1.36 o
   7   6   4        0.18       -0.24      1.28 o
   8   6   4        3.84        0.15      1.38 o
   9   6   4        3.06        1.20      2.57 o
 -10   7   4        8.80       13.34      4.82 o
  -9   7   4        2.60        0.50      2.45 o
  -8   7   4        1.88       -1.64      2.79 o
  -7   7   4       18.02       22.58      3.31 o
  -6   7   4       73.87       66.23      3.43 o
  -5   7   4      178.43      185.71      4.59 o
  -4   7   4      228.97      239.98      4.57 o
  -3   7   4       95.06      123.66      2.76 o
  -2   7   4      601.76      627.62     12.08 o
  -1   7   4      300.64      252.49      3.03 o
   0   7   4      212.45      171.52      2.13 o
   1   7   4       14.31       15.15      0.79 o
   2   7   4      329.46      389.20      3.90 o
   3   7   4       60.70       55.87      1.77 o
   4   7   4      231.93      246.38      3.59 o
   5   7   4      526.24      560.69      8.43 o
   6   7   4        0.78        1.30      1.55 o
   7   7   4        2.15        3.30      1.85 o
   8   7   4        0.93        0.12      1.70 o
   9   7   4       16.06        4.67      2.50 o
 -10   8   4        0.00       -3.38      3.38 o
  -9   8   4        2.48       -0.53      2.29 o
  -8   8   4        0.12       -1.27      2.25 o
  -7   8   4        6.81        6.63      2.85 o
  -6   8   4       12.09       12.07      2.82 o
  -5   8   4       38.39       45.43      3.46 o
  -4   8   4       60.94       71.19      4.27 o
  -3   8   4       69.73       73.01      2.93 o
  -2   8   4      186.53      177.52      3.61 o
  -1   8   4        5.99        3.47      0.72 o
   0   8   4       27.60       22.51      1.06 o
   1   8   4      131.26      150.82      2.85 o
   2   8   4       76.29       78.09      1.88 o
   3   8   4       45.23       42.35      1.84 o
   4   8   4      314.76      306.98      4.65 o
   5   8   4      396.56      423.07      6.03 o
   6   8   4        0.03        0.77      1.36 o
   7   8   4        1.11        0.91      1.69 o
   8   8   4        9.93        0.13      1.45 o
  -9   9   4        0.53        0.68      2.71 o
  -8   9   4       12.99        3.22      2.94 o
  -7   9   4        2.12        2.61      2.22 o
  -6   9   4       11.10       11.18      2.70 o
  -5   9   4      106.79      107.29      4.14 o
  -4   9   4       35.23       38.22      2.73 o
  -3   9   4      147.70      144.73      3.90 o
  -2   9   4      412.76      396.99      4.79 o
  -1   9   4        8.18        5.50      0.63 o
   0   9   4       49.51       42.45      0.98 o
   1   9   4      718.49      711.63      7.27 o
   2   9   4      186.44      199.25      3.21 o
   3   9   4       78.90       76.33      2.13 o
   4   9   4       79.94       87.65      2.51 o
   5   9   4       90.79       90.63      3.44 o
   6   9   4       98.82      106.51      3.47 o
   7   9   4        2.64        1.04      1.51 o
   8   9   4        6.00        3.08      2.23 o
  -9  10   4        0.17        0.23      2.36 o
  -8  10   4        0.17       -1.65      2.42 o
  -7  10   4       68.25       63.88      4.22 o
  -6  10   4       52.92       62.26      4.57 o
  -5  10   4       59.89       57.95      3.25 o
  -4  10   4       72.11       83.42      3.66 o
  -3  10   4      170.12      170.25      4.52 o
  -2  10   4       29.82       28.25      1.75 o
  -1  10   4       16.36       14.73      0.87 o
   0  10   4        0.65        1.05      0.44 o
   1  10   4       54.35       71.31      2.40 o
   2  10   4       77.18       74.51      1.82 o
   3  10   4       29.69       32.55      1.93 o
   4  10   4        7.18        5.72      1.35 o
   5  10   4       59.74       68.52      2.74 o
   6  10   4       45.50       52.83      3.30 o
   7  10   4        0.60       -0.45      1.77 o
   8  10   4        0.51        0.98      2.02 o
  -9  11   4        2.39        1.59      2.70 o
  -8  11   4        0.67       -0.71      2.21 o
  -7  11   4       27.75       -0.24      3.89 o
  -6  11   4       55.12       71.84      4.00 o
  -5  11   4       52.10       54.19      3.32 o
  -4  11   4      244.02      251.15      6.39 o
  -3  11   4      100.19       92.81      5.18 o
  -2  11   4       92.75       80.33      2.15 o
  -1  11   4      162.88      170.04      2.34 o
   0  11   4       21.40       30.84      2.62 o
   1  11   4       42.82       44.14      1.84 o
   2  11   4        2.47        3.34      1.03 o
   3  11   4      109.58      118.71      2.62 o
   4  11   4        5.83        8.31      1.67 o
   5  11   4        7.66        6.33      1.82 o
   6  11   4       19.49       26.37      2.30 o
   7  11   4        0.09       -0.40      1.37 o
   8  11   4        0.00       -1.04      2.10 o
  -8  12   4        1.71        1.53      2.73 o
  -7  12   4        1.97        0.51      2.06 o
  -6  12   4        2.92        2.33      2.28 o
  -5  12   4       16.25       18.96      3.97 o
  -4  12   4        2.02        4.74      2.38 o
  -3  12   4      374.30      386.71      6.13 o
  -2  12   4        9.06       14.19      0.98 o
  -1  12   4      221.22      212.84      3.59 o
   0  12   4        4.07        3.42      1.72 o
   1  12   4       22.67       20.73      1.48 o
   2  12   4       14.15       14.54      1.00 o
   3  12   4        1.71        2.41      1.15 o
   4  12   4        0.06       -0.61      1.32 o
   5  12   4        0.16        0.84      1.22 o
   6  12   4       12.71        7.75      2.96 o
   7  12   4        0.22       -0.67      1.44 o
  -8  13   4        0.03       -0.67      2.55 o
  -7  13   4       11.01        2.67      2.69 o
  -6  13   4       74.97       78.64      6.51 o
  -5  13   4        2.50        4.07      2.60 o
  -4  13   4       16.74       17.19      2.99 o
  -3  13   4       28.97       25.39      4.05 o
  -2  13   4      741.40      739.92      9.90 o
  -1  13   4       44.08       35.82      3.18 o
   0  13   4        7.12        7.29      2.36 o
   1  13   4       15.17       11.66      2.30 o
   2  13   4        4.63        2.38      1.30 o
   3  13   4        5.30        3.45      1.03 o
   4  13   4        6.55        5.61      1.63 o
   5  13   4       41.25       44.32      3.57 o
   6  13   4        1.65        0.64      1.37 o
   7  13   4        1.03        0.82      1.73 o
  -8  14   4        0.54        0.87      2.54 o
  -7  14   4        1.19       -0.08      1.91 o
  -6  14   4        3.19        3.03      3.80 o
  -5  14   4       39.50       43.25     14.01 o
  -4  14   4       22.70       27.51      3.49 o
  -3  14   4        0.02       -0.24      0.69 o
  -2  14   4      155.42      157.01      4.36 o
  -1  14   4        0.05        1.30      2.03 o
   0  14   4        8.33       10.78      2.35 o
   1  14   4        0.53        0.43      1.56 o
   2  14   4       59.71       59.28      2.24 o
   3  14   4       16.25       15.31      1.62 o
   4  14   4        1.54        2.47      1.39 o
   5  14   4       35.96       42.42      2.35 o
   6  14   4       12.85       12.46      2.23 o
  -7  15   4        3.49        1.12      3.48 o
  -6  15   4        1.28        2.72      3.02 o
  -5  15   4       23.27        8.02      7.32 o
  -4  15   4       28.88       31.08      4.46 o
  -3  15   4       38.68       32.16      1.24 o
  -2  15   4        1.99        4.20      2.69 o
  -1  15   4       18.07       17.26      3.31 o
   0  15   4        0.58       -0.77      1.57 o
   1  15   4        8.17        5.93      3.22 o
   2  15   4        0.01        0.37      0.81 o
   3  15   4        0.01        0.39      1.66 o
   4  15   4       36.95       30.41      3.71 o
   5  15   4        3.68        5.26      1.53 o
   6  15   4        0.57       -0.64      2.06 o
  -6  16   4        4.00        0.06      1.97 o
  -5  16   4        0.11        0.60      1.18 o
  -4  16   4        1.37        2.52      5.08 o
  -3  16   4        0.00       -1.27      2.26 o
  -2  16   4       13.99       10.32      4.82 o
  -1  16   4        8.93       13.20      3.20 o
   0  16   4       72.21       81.50      4.27 o
   1  16   4        7.69        5.30      2.91 o
   2  16   4        0.01       -1.34      2.91 o
   3  16   4        1.19        1.03      1.68 o
   4  16   4       15.48       11.92      5.43 o
   5  16   4        4.31        3.67      2.77 o
  -6  17   4        2.13        0.33      2.37 o
  -5  17   4        1.37        0.47      3.16 o
  -4  17   4        7.37       18.08      5.92 o
  -3  17   4        9.69       11.72      4.98 o
  -2  17   4        8.20        5.08      2.88 o
  -1  17   4        0.02       -0.75      2.08 o
   0  17   4       85.27       92.11      4.74 o
   1  17   4        1.15        1.92      2.37 o
   2  17   4       22.71       19.72      6.84 o
   3  17   4        0.00       -0.52      2.58 o
   4  17   4        7.14        4.68      4.14 o
   5  17   4        0.23       -0.58      4.08 o
  -5  18   4        0.26        0.94      3.64 o
  -4  18   4        1.74        0.04      2.40 o
  -3  18   4        7.65        9.81      4.60 o
  -2  18   4        0.63        2.18      2.72 o
  -1  18   4        0.38       -0.48      1.90 o
   0  18   4        9.21        9.99      3.15 o
   1  18   4       19.73       17.08      4.61 o
   2  18   4        7.25        3.98      3.24 o
   3  18   4        1.65        2.84      3.25 o
   4  18   4        0.15       -0.93      2.55 o
  -4  19   4        0.63        2.83      3.23 o
  -3  19   4        2.79        2.96      3.94 o
  -2  19   4        0.07        3.38      3.51 o
  -1  19   4        0.42        2.07      2.63 o
   0  19   4        1.10        0.54      2.63 o
   1  19   4        1.99        3.16      2.78 o
   2  19   4        1.15        0.94      2.78 o
   3  19   4        0.20        2.82      3.03 o
  -2  20   4        0.08        0.12      2.62 o
  -1  20   4        0.05        0.38      2.73 o
   0  20   4        7.44        8.34      3.45 o
   1  20   4       10.90        7.26      3.17 o
  -9   1   5        3.91        8.09      5.94 o
  -7   1   5        4.82        6.91      4.30 o
  -6   1   5       40.96       37.45      2.90 o
  -5   1   5       16.81       24.69      1.96 o
  -4   1   5        0.06        0.72      1.04 o
  -3   1   5        2.67        1.17      0.92 o
  -2   1   5       69.29       58.61      1.46 o
  -1   1   5     1135.62     1124.64      7.90 o
   0   1   5     3761.97     3310.88     88.49 o
   1   1   5      364.61      374.49      2.96 o
   2   1   5      442.84      419.75      3.35 o
   3   1   5      700.22      813.08      7.14 o
   4   1   5        0.79        2.50      1.03 o
   5   1   5        3.58        2.92      1.50 o
   6   1   5       16.80       17.40      1.95 o
   7   1   5       61.67       56.27      3.40 o
   8   1   5        5.38        3.08      2.60 o
   9   1   5        0.04       -0.64      3.29 o
  -9   2   5        0.26       -1.10      3.70 o
  -7   2   5      697.59      714.78     13.88 o
  -6   2   5      362.57      350.25      6.16 o
  -5   2   5       43.93       36.01      2.40 o
  -4   2   5     2185.29     2164.12     26.82 o
  -3   2   5     2362.33     2474.91     27.54 o
  -2   2   5      119.99      125.04      1.90 o
  -1   2   5     5682.59     5558.89     74.28 o
   0   2   5      801.93      654.42      4.78 o
   1   2   5     2300.71     2388.91     15.31 o
   2   2   5       18.50       22.18      0.91 o
   3   2   5       46.81       46.58      1.49 o
   4   2   5       65.05       69.49      2.16 o
   5   2   5       16.00       18.24      2.15 o
   6   2   5       16.63       12.97      1.86 o
   7   2   5        0.09        1.02      1.63 o
   8   2   5        1.92       -2.41      2.56 o
   9   2   5        0.00       -2.18      2.40 o
  -7   3   5       50.58       51.98      3.55 o
  -6   3   5       74.81       71.77      3.22 o
  -5   3   5      491.74      560.15      9.21 o
  -4   3   5      249.37      250.13      3.88 o
  -3   3   5      166.47      177.03      3.19 o
  -2   3   5     1066.93      998.06      9.24 o
  -1   3   5     1611.14     1438.08     11.24 o
   0   3   5       59.95       46.84      0.90 o
   1   3   5       21.19       20.16      0.76 o
   2   3   5      713.41      650.43      4.72 o
   3   3   5       33.60       28.79      1.37 o
   4   3   5      360.78      367.33      4.20 o
   5   3   5        0.01        0.86      1.23 o
   6   3   5      118.81      126.12      3.79 o
   7   3   5        5.87        2.32      1.80 o
   8   3   5        6.12        1.74      2.38 o
   9   3   5        2.93       -0.96      3.46 o
  -8   4   5       98.80      103.46      4.71 o
  -7   4   5       34.50       45.40      3.36 o
  -6   4   5        1.53        1.53      1.57 o
  -5   4   5      251.34      252.28      4.89 o
  -4   4   5      245.72      264.24      4.59 o
  -3   4   5     7995.15     9068.52    100.53 o
  -2   4   5      316.47      273.54      3.34 o
  -1   4   5      341.85      314.60      3.03 o
   0   4   5     1573.57     1530.17     15.65 o
   1   4   5      305.09      360.15      2.88 o
   2   4   5      305.52      268.41      2.68 o
   3   4   5        9.32        7.93      0.98 o
   4   4   5        8.59       17.48      1.38 o
   5   4   5       28.98       28.28      1.93 o
   6   4   5       41.16       54.31      7.15 o
   7   4   5       15.19       23.73      2.93 o
   8   4   5        2.45        0.39      1.37 o
   9   4   5        2.37        0.75      2.28 o
 -10   5   5        2.64        4.10      3.77 o
  -9   5   5        0.77       -0.79      2.27 o
  -8   5   5      100.17      112.84      5.64 o
  -7   5   5        4.63        4.91      2.58 o
  -6   5   5        0.45        1.27      1.93 o
  -5   5   5        8.32        6.84      1.65 o
  -4   5   5       89.10       87.97      3.05 o
  -3   5   5      729.52      775.74      8.48 o
  -2   5   5       59.17       44.24      1.67 o
  -1   5   5        0.01        0.06      0.44 o
   0   5   5       82.33       53.05      1.22 o
   1   5   5     2776.52     3038.40     22.18 o
   2   5   5       20.76       22.20      1.06 o
   3   5   5       54.12       64.73      2.09 o
   4   5   5       39.42       44.67      1.96 o
   5   5   5        2.05        2.87      1.35 o
   6   5   5       18.23       16.91      2.38 o
   7   5   5        2.32        1.60      1.58 o
   8   5   5        0.70       -0.05      1.55 o
   9   5   5        0.00        0.11      1.75 o
 -10   6   5        0.55        0.35      2.18 o
  -9   6   5        0.13        2.81      2.80 o
  -8   6   5        8.74        5.09      2.54 o
  -7   6   5       21.31       19.61      2.87 o
  -6   6   5       28.91       27.28      2.63 o
  -5   6   5       44.46       47.61      2.76 o
  -4   6   5      122.01      141.87      3.17 o
  -3   6   5      173.83      182.95      3.26 o
  -2   6   5      104.75      118.51      2.87 o
  -1   6   5       90.24       67.19      1.90 o
   0   6   5     1057.23     1136.12      9.04 o
   1   6   5        1.74        0.38      0.58 o
   2   6   5      179.83      184.49      2.58 o
   3   6   5      323.53      280.00      4.02 o
   4   6   5       40.19       36.24      1.87 o
   5   6   5      229.69      219.86      3.95 o
   6   6   5      144.08      156.68      4.73 o
   7   6   5        0.03        0.83      1.38 o
   8   6   5        2.34        2.03      1.75 o
   9   6   5        3.95        0.17      1.56 o
 -10   7   5        2.45        1.59      3.22 o
  -9   7   5        0.32        1.79      2.99 o
  -8   7   5        0.01        3.36      3.01 o
  -7   7   5       53.65       72.66      4.24 o
  -6   7   5       31.29       36.77      2.90 o
  -5   7   5       32.79       39.92      2.49 o
  -4   7   5       30.15       36.88      2.10 o
  -3   7   5      169.30      189.49      3.86 o
  -2   7   5       16.43       13.32      1.64 o
  -1   7   5       11.07       11.81      1.06 o
   0   7   5      300.42      301.03      2.84 o
   1   7   5      374.24      385.01      3.36 o
   2   7   5       23.15       17.64      1.32 o
   3   7   5       25.48       30.08      1.75 o
   4   7   5       14.54       23.92      1.86 o
   5   7   5      169.35      182.64      4.28 o
   6   7   5        4.47        6.17      1.68 o
   7   7   5        1.17       -0.07      1.30 o
   8   7   5        0.01       -1.31      1.69 o
 -10   8   5        0.03        2.71      3.03 o
  -9   8   5        1.81        1.02      2.34 o
  -8   8   5        5.68        8.17      5.45 o
  -7   8   5       29.56       25.32      3.54 o
  -6   8   5        4.84        6.39      2.31 o
  -5   8   5        0.51       -0.41      1.33 o
  -4   8   5       18.09       18.27      2.05 o
  -3   8   5       66.38       57.44      2.36 o
  -2   8   5       19.62       30.33      1.75 o
  -1   8   5      384.51      389.86      3.83 o
   0   8   5        2.04       -0.61      0.61 o
   1   8   5      586.02      629.06      5.25 o
   2   8   5       93.63       79.62      2.89 o
   3   8   5       34.15       25.96      1.53 o
   4   8   5      137.64      145.14      3.20 o
   5   8   5      140.88      147.66      3.54 o
   6   8   5        1.21        1.20      1.65 o
   7   8   5        1.86       -0.58      1.61 o
   8   8   5        0.52       -0.01      1.44 o
  -9   9   5        2.07        5.07      4.37 o
  -8   9   5       14.19        3.09      2.77 o
  -7   9   5        0.70        1.37      1.99 o
  -6   9   5        4.97        4.15      2.09 o
  -5   9   5       21.47       25.22      3.40 o
  -4   9   5      110.47       99.45      3.45 o
  -3   9   5        6.40        5.42      1.68 o
  -2   9   5      159.43      160.81      3.61 o
  -1   9   5        8.66       10.34      0.87 o
   0   9   5       14.30       11.71      0.93 o
   1   9   5       81.34       86.96      1.66 o
   2   9   5       30.41       34.86      2.47 o
   3   9   5        0.33        0.70      1.09 o
   4   9   5       93.17       95.29      2.56 o
   5   9   5        3.68        4.78      1.64 o
   6   9   5        0.04        1.30      1.43 o
   7   9   5        1.84        0.81      1.64 o
   8   9   5        7.88        4.81      2.34 o
  -9  10   5       12.79        9.05      5.26 o
  -8  10   5       12.33       13.33      7.06 o
  -7  10   5        1.31        0.66      1.85 o
  -6  10   5        8.01        6.02      2.84 o
  -5  10   5        1.75        1.06      1.56 o
  -4  10   5       22.12       19.47      2.76 o
  -3  10   5        2.44        1.19      1.55 o
  -2  10   5       58.41       52.18      2.13 o
  -1  10   5       56.46       59.37      1.40 o
   0  10   5       54.38       61.53      1.77 o
   1  10   5      102.95      113.92      3.39 o
   2  10   5       88.70       81.11      2.22 o
   3  10   5       42.03       51.25      1.96 o
   4  10   5        5.78        7.82      1.46 o
   5  10   5       25.53       31.80      2.27 o
   6  10   5       10.61        8.03      2.10 o
   7  10   5        4.84        8.15      2.65 o
   8  10   5        0.14       -1.51      1.81 o
  -9  11   5        2.59        2.49      2.87 o
  -8  11   5        0.29        0.57      2.09 o
  -7  11   5       45.95        0.42      3.97 o
  -6  11   5       25.11       18.14      2.91 o
  -5  11   5       36.50       36.84      3.35 o
  -4  11   5       34.49       33.64      3.27 o
  -3  11   5       21.52       19.20      3.52 o
  -2  11   5        5.88        6.73      0.94 o
  -1  11   5      104.04       97.64      1.85 o
   0  11   5        0.32       -0.42      0.42 o
   1  11   5        0.97        0.04      0.65 o
   2  11   5      197.31      212.78      4.14 o
   3  11   5       21.45       25.48      1.60 o
   4  11   5        0.71       -0.27      1.09 o
   5  11   5       16.63       20.21      2.24 o
   6  11   5        0.72        0.87      1.38 o
   7  11   5        1.51        2.65      2.13 o
  -8  12   5        3.51        2.41      2.86 o
  -7  12   5       27.55        8.01      6.16 o
  -6  12   5       46.56       51.94      3.80 o
  -5  12   5       26.81       26.00      3.66 o
  -4  12   5       39.94       41.58      3.46 o
  -3  12   5      252.28      249.66      4.84 o
  -2  12   5      368.82      360.14      4.99 o
  -1  12   5      378.80      349.14      4.69 o
   0  12   5        5.67        1.91      1.12 o
   1  12   5        6.41        3.23      1.39 o
   2  12   5        6.83        6.04      1.01 o
   3  12   5       21.17       24.42      1.82 o
   4  12   5        1.07        1.40      1.09 o
   5  12   5       24.62       23.72      2.53 o
   6  12   5        8.93        7.67      2.19 o
   7  12   5        3.71        3.27      1.91 o
  -8  13   5       13.16        4.22      3.67 o
  -7  13   5        2.11       -0.71      2.18 o
  -6  13   5       28.88       18.54     11.72 o
  -5  13   5       16.87       10.72      6.28 o
  -4  13   5        1.29        2.60      2.49 o
  -3  13   5        0.63        1.32      1.09 o
  -2  13   5      490.68      524.25      6.47 o
  -1  13   5       16.65       13.33      0.48 o
   0  13   5        0.45        1.94      1.69 o
   1  13   5       51.64       51.76      3.19 o
   2  13   5       51.88       51.86      3.50 o
   3  13   5       73.51       74.80      2.46 o
   4  13   5       11.51        8.16      1.50 o
   5  13   5        5.04        7.43      1.71 o
   6  13   5        3.54        5.26      2.03 o
   7  13   5        6.87        8.90      2.29 o
  -8  14   5        0.00       -1.96      2.79 o
  -7  14   5       18.01       18.45     12.13 o
  -6  14   5        9.54        5.44      4.07 o
  -5  14   5        0.05       -1.01      2.23 o
  -4  14   5       13.23       10.12      2.00 o
  -3  14   5      134.46      122.14      4.29 o
  -2  14   5        0.37        0.34      0.47 o
  -1  14   5        5.45        0.48      1.62 o
   0  14   5       10.27        9.82      2.05 o
   1  14   5        8.33        8.85      2.32 o
   2  14   5       10.66        7.42      1.59 o
   3  14   5        3.50        3.20      1.23 o
   4  14   5        1.38        1.02      1.22 o
   5  14   5       20.86       23.66      2.35 o
   6  14   5        1.45        0.58      1.54 o
  -7  15   5        1.41        0.22      2.90 o
  -6  15   5        6.92        2.70      2.99 o
  -5  15   5        9.89        5.22      4.86 o
  -4  15   5        3.72        2.49      1.97 o
  -3  15   5       22.49       22.47      2.56 o
  -2  15   5        1.09        1.16      0.69 o
  -1  15   5        4.08        2.49      2.39 o
   0  15   5       17.49       28.47      2.96 o
   1  15   5        2.11        1.27      2.18 o
   2  15   5       86.88       77.23      2.80 o
   3  15   5        4.54        3.42      1.76 o
   4  15   5        0.79        1.88      2.08 o
   5  15   5        5.79        9.23      2.45 o
   6  15   5        4.42        4.43      3.00 o
  -6  16   5        0.01        1.51      3.32 o
  -5  16   5        1.96        0.53      2.29 o
  -4  16   5        7.56       10.66      4.07 o
  -3  16   5        0.51       -2.49      2.49 o
  -2  16   5        2.30        0.93      2.11 o
  -1  16   5        0.13       -1.21      2.23 o
   0  16   5       11.14       15.69      3.75 o
   1  16   5        4.19        3.58      2.37 o
   2  16   5        5.48        3.18      2.71 o
   3  16   5        0.16        0.73      1.30 o
   4  16   5        1.32        1.30      1.76 o
   5  16   5        1.18        1.55      2.04 o
  -6  17   5        1.40        1.52      3.06 o
  -5  17   5        0.07       -0.64      3.15 o
  -4  17   5        0.33        2.25      3.45 o
  -3  17   5        0.59       -0.26      2.22 o
  -2  17   5        8.61        9.43      3.76 o
  -1  17   5       33.73       45.04      3.64 o
   0  17   5        5.56        1.86      2.80 o
   1  17   5       12.57        7.78      3.21 o
   2  17   5        0.46       -1.16      2.47 o
   3  17   5        0.35        1.27      2.36 o
   4  17   5       19.63       17.16     12.59 o
  -5  18   5        2.05       -1.56      3.89 o
  -4  18   5        4.49        3.86      3.16 o
  -3  18   5        0.46       -0.94      3.14 o
  -2  18   5        9.94       15.11      6.23 o
  -1  18   5        7.09        7.02      3.66 o
   0  18   5        2.73        2.79      2.33 o
   1  18   5        0.03       -0.96      2.41 o
   2  18   5        0.03        0.83      3.03 o
   3  18   5        0.42        0.19      2.65 o
  -4  19   5        3.67        7.09      3.86 o
  -3  19   5        3.87        6.01      4.46 o
  -2  19   5        0.14        1.45      2.48 o
  -1  19   5       14.20       15.17      3.86 o
   0  19   5        5.47        2.67      2.67 o
   1  19   5       10.96       10.91      3.10 o
   2  19   5        0.48        0.31      2.26 o
  -1  20   5       27.57       23.86      8.76 o
   0  20   5        0.23        1.91      2.64 o
 -10   0   6        4.47       14.47      4.79 o
  -8   0   6       11.54       15.45      4.17 o
  -7   0   6        3.77        4.88      4.38 o
  -6   0   6      141.87      148.43      8.24 o
  -5   0   6      222.50      259.66      6.03 o
  -4   0   6     1701.79     1668.75     42.52 o
  -3   0   6      865.64      904.72     23.26 o
  -2   0   6      243.49      297.57      4.24 o
  -1   0   6       16.22       16.26      0.54 o
   0   0   6      963.00      845.08     11.82 o
   1   0   6     1450.28     1210.64     14.76 o
   2   0   6      306.39      315.06      3.91 o
   3   0   6      486.89      494.43     10.79 o
   4   0   6       13.93       16.38      1.83 o
   5   0   6      303.22      298.41      6.44 o
   6   0   6        2.46        3.63      1.97 o
   7   0   6       66.29       72.19      8.77 o
   8   0   6        9.64       12.56      8.61 o
   9   0   6        3.31       -1.80      5.51 o
  -8   1   6       34.67       43.60      5.09 o
  -7   1   6        3.94        7.81      4.81 o
  -6   1   6      592.33      568.68     16.87 o
  -5   1   6      275.35      297.68      4.95 o
  -4   1   6       24.32       41.10      2.46 o
  -3   1   6        8.51        5.28      0.95 o
  -2   1   6     1584.35     1582.36     13.91 o
  -1   1   6      202.33      217.49      2.41 o
   0   1   6      101.90       74.71      1.38 o
   1   1   6      363.50      392.17      2.73 o
   2   1   6      936.31     1025.24      7.00 o
   3   1   6      261.72      241.91      3.07 o
   4   1   6       39.99       46.04      1.91 o
   5   1   6      137.42      151.16      3.91 o
   6   1   6      101.35       89.21      3.05 o
   7   1   6        3.48        5.17      2.27 o
   8   1   6        3.72        1.73      3.42 o
   9   1   6        0.15       -0.36      2.21 o
  -9   2   6        4.76        4.65      3.42 o
  -7   2   6      140.32      144.54      5.41 o
  -6   2   6       10.63       15.73      2.40 o
  -5   2   6       89.04       91.95      2.76 o
  -4   2   6        5.20        3.99      1.24 o
  -3   2   6       66.10       58.93      1.94 o
  -2   2   6      124.89      115.34      1.65 o
  -1   2   6     1588.76     1551.43     12.04 o
   0   2   6      371.10      327.35      3.38 o
   1   2   6       55.95       55.55      0.95 o
   2   2   6      519.14      532.34      4.43 o
   3   2   6      120.80      103.79      1.96 o
   4   2   6      206.89      241.94      3.59 o
   5   2   6       33.60       43.36      2.22 o
   6   2   6       33.71       39.84      2.40 o
   7   2   6        2.43        3.15      1.78 o
   8   2   6       27.53        2.05      3.62 o
   9   2   6        3.52        0.43      3.29 o
  -8   3   6        0.01        1.71      4.25 o
  -7   3   6      141.16      146.59      5.35 o
  -6   3   6        1.30        0.68      1.70 o
  -5   3   6        4.96        7.09      1.96 o
  -4   3   6      418.44      403.70      5.36 o
  -3   3   6      120.87      151.49      2.66 o
  -2   3   6       80.33       68.61      1.42 o
  -1   3   6      265.54      271.43      2.52 o
   0   3   6      476.93      461.78      3.84 o
   1   3   6       97.42      107.13      1.31 o
   2   3   6     1158.26     1220.24      8.56 o
   3   3   6      150.65      162.93      2.47 o
   4   3   6        0.25       -0.34      0.87 o
   5   3   6       30.11       32.47      1.99 o
   6   3   6        3.18        6.40      1.69 o
   7   3   6       22.14       15.68      4.53 o
   8   3   6        0.05       -0.65      2.26 o
   9   3   6        1.23        0.69      5.58 o
  -9   4   6        2.81        8.96      6.28 o
  -8   4   6        2.01        0.49      1.67 o
  -7   4   6       34.92       59.57     10.43 o
  -6   4   6        7.78        7.77      2.35 o
  -5   4   6      140.93      137.71      3.57 o
  -4   4   6       21.19       27.82      2.06 o
  -3   4   6      403.11      487.07      5.58 o
  -2   4   6     1093.79      994.65      9.22 o
  -1   4   6     1213.00     1201.60     10.80 o
   0   4   6     1393.46     1354.81      9.38 o
   1   4   6      146.83      150.72      1.84 o
   2   4   6      691.44      747.91      5.67 o
   3   4   6       27.29       23.96      1.42 o
   4   4   6      115.33      114.62      2.51 o
   5   4   6       52.41       54.63      3.10 o
   6   4   6        0.10       -0.69      1.26 o
   7   4   6        2.36        0.00      1.27 o
   8   4   6        0.58        0.66      1.65 o
 -10   5   6        0.26        8.28      5.17 o
  -9   5   6        1.53        0.69      2.30 o
  -8   5   6       17.41       11.22      2.95 o
  -7   5   6      110.62      124.33      4.74 o
  -6   5   6        0.28        3.23      2.04 o
  -5   5   6       14.87       13.79      1.98 o
  -4   5   6      429.02      442.71      5.88 o
  -3   5   6        0.48        1.18      1.03 o
  -2   5   6     2810.56     2857.76     31.50 o
  -1   5   6       84.36       65.28      1.64 o
   0   5   6      460.09      438.30      4.14 o
   1   5   6     2023.30     1955.46     15.12 o
   2   5   6      103.51      105.66      1.77 o
   3   5   6        2.67        2.20      0.98 o
   4   5   6       75.00       74.98      2.36 o
   5   5   6       53.57       62.71      2.46 o
   6   5   6       38.41       37.06      2.47 o
   7   5   6        1.04        0.75      1.62 o
   8   5   6        1.03       -0.10      1.41 o
 -10   6   6        0.54        6.66      4.58 o
  -9   6   6        0.01        0.01      1.44 o
  -8   6   6       30.41       46.01      5.99 o
  -7   6   6      122.16      146.12      4.78 o
  -6   6   6       74.34       69.72      3.47 o
  -5   6   6       20.91       26.01      2.14 o
  -4   6   6       31.08       33.79      1.92 o
  -3   6   6       19.10       15.66      1.34 o
  -2   6   6        0.01        0.99      1.09 o
  -1   6   6       62.35       67.91      2.85 o
   0   6   6       29.69       19.32      1.00 o
   1   6   6      105.12      124.08      1.74 o
   2   6   6      111.24      103.01      1.86 o
   3   6   6      205.00      199.84      3.10 o
   4   6   6       52.33       59.58      2.13 o
   5   6   6      170.35      179.11      3.53 o
   6   6   6        1.22       -0.50      1.46 o
   7   6   6        7.85        5.10      2.39 o
   8   6   6        6.95        1.14      1.76 o
 -10   7   6        3.93        6.41      4.29 o
  -9   7   6        0.98        7.45      4.26 o
  -8   7   6       47.52       22.69     13.53 o
  -7   7   6       76.09       93.82      4.67 o
  -6   7   6        1.00        1.46      1.67 o
  -5   7   6       31.57       32.83      2.33 o
  -4   7   6        5.05        8.73      1.62 o
  -3   7   6       64.38       53.96      2.13 o
  -2   7   6       97.57       94.92      2.08 o
  -1   7   6       41.92       59.62      1.63 o
   0   7   6      379.17      328.73      3.07 o
   1   7   6       49.58       39.81      1.35 o
   2   7   6       31.10       39.03      1.73 o
   3   7   6        2.43        1.74      0.92 o
   4   7   6       41.29       47.00      2.12 o
   5   7   6      285.73      304.43      5.04 o
   6   7   6       11.04       13.65      2.19 o
   7   7   6       27.27       38.31      4.70 o
   8   7   6        0.03       -0.47      1.49 o
 -10   8   6        0.39       -1.17      2.69 o
  -9   8   6       14.08        7.70      4.59 o
  -8   8   6        3.08        4.94      3.27 o
  -7   8   6       16.89       15.62      3.02 o
  -6   8   6       19.85       18.67      2.69 o
  -5   8   6       10.61       10.63      2.10 o
  -4   8   6       35.50       42.66      2.40 o
  -3   8   6      171.25      158.74      3.97 o
  -2   8   6     1121.56     1113.33     11.38 o
  -1   8   6      399.17      459.46      5.32 o
   0   8   6       75.42       76.44      1.65 o
   1   8   6      190.98      162.55      2.18 o
   2   8   6       60.17       52.08      2.20 o
   3   8   6        0.43        0.99      0.97 o
   4   8   6      404.25      413.25      5.88 o
   5   8   6       15.74       15.29      2.15 o
   6   8   6      120.70      138.92      3.84 o
   7   8   6        0.46       -0.12      1.22 o
   8   8   6       15.45       -0.50      1.67 o
  -9   9   6        3.81       -1.92      2.94 o
  -8   9   6        1.21        0.88      2.27 o
  -7   9   6        9.56        6.65      3.00 o
  -6   9   6        8.62        8.50      2.27 o
  -5   9   6        3.03        1.12      1.57 o
  -4   9   6      152.70      142.48      3.62 o
  -3   9   6       10.23        8.39      2.43 o
  -2   9   6       11.04        7.72      2.62 o
  -1   9   6        8.61       12.37      1.24 o
   0   9   6       15.18       20.63      1.30 o
   1   9   6        6.41        7.77      0.92 o
   2   9   6       54.50       50.77      1.76 o
   3   9   6       55.72       52.45      2.15 o
   4   9   6        1.52        0.24      0.98 o
   5   9   6       17.31       21.37      2.08 o
   6   9   6       26.86       22.50      3.66 o
   7   9   6       20.75       15.85      6.61 o
   8   9   6        0.19       -0.74      1.80 o
  -9  10   6        2.51        5.61      4.01 o
  -8  10   6        2.36        2.40      2.38 o
  -7  10   6       26.00       -0.83      2.23 o
  -6  10   6        6.24        8.41      2.46 o
  -5  10   6        2.64       -0.38      1.92 o
  -4  10   6      107.07      110.17      4.55 o
  -3  10   6      434.61      419.77      7.37 o
  -2  10   6      735.93      696.48      8.04 o
  -1  10   6      476.56      450.14      5.75 o
   0  10   6       25.61       33.65      1.41 o
   1  10   6       64.27       70.69      1.86 o
   2  10   6        0.41        0.64      0.98 o
   3  10   6       95.26       91.12      2.57 o
   4  10   6       18.66       14.39      1.73 o
   5  10   6      118.05      135.93      3.49 o
   6  10   6        2.90        2.17      1.61 o
   7  10   6        1.07       -0.49      1.46 o
  -9  11   6        6.26        1.43      2.61 o
  -8  11   6        0.03        0.63      2.38 o
  -7  11   6        0.04       -0.92      2.06 o
  -6  11   6       54.41       73.27      4.74 o
  -5  11   6       27.52       29.48      2.81 o
  -4  11   6      465.94      490.04     10.68 o
  -3  11   6        3.62        0.19      1.22 o
  -2  11   6      202.75      197.06      3.44 o
  -1  11   6      135.45      147.83      2.55 o
   0  11   6      320.45      303.88      3.70 o
   1  11   6       39.84       28.74      2.07 o
   2  11   6       25.31       30.41      2.52 o
   3  11   6        6.01        6.47      1.49 o
   4  11   6        3.00        3.93      1.61 o
   5  11   6       15.18       18.85      1.95 o
   6  11   6        4.56        3.74      1.86 o
   7  11   6        1.45        2.03      1.68 o
  -8  12   6        3.47        1.63      2.90 o
  -7  12   6        0.07       -0.63      2.18 o
  -6  12   6        3.05        2.91      2.18 o
  -5  12   6        0.07       -0.90      2.10 o
  -4  12   6       31.14       28.96      3.45 o
  -3  12   6      259.66      241.28      5.92 o
  -2  12   6       69.57       61.10      1.86 o
  -1  12   6       26.66       24.40      1.11 o
   0  12   6        5.60        4.70      0.76 o
   1  12   6       80.24       83.06      2.72 o
   2  12   6        3.01        4.14      1.08 o
   3  12   6       54.50       51.32      2.29 o
   4  12   6        6.43        8.50      1.66 o
   5  12   6        0.27        0.90      1.27 o
   6  12   6        0.67        1.07      1.51 o
   7  12   6       11.47        9.85      3.26 o
  -8  13   6        1.80        0.39      2.52 o
  -7  13   6        6.02        2.56      2.52 o
  -6  13   6        2.88       -0.99      2.29 o
  -5  13   6        3.23        1.99      2.55 o
  -4  13   6       41.94       42.93      2.27 o
  -3  13   6       36.80       33.65      3.39 o
  -2  13   6       24.87       24.39      1.44 o
  -1  13   6        4.66        3.33      0.80 o
   0  13   6       20.41       22.81      3.30 o
   1  13   6        9.40       10.58      2.24 o
   2  13   6       27.02       28.58      4.00 o
   3  13   6        6.27        4.43      1.24 o
   4  13   6       11.76       15.86      1.87 o
   5  13   6        1.48        2.72      1.95 o
   6  13   6        5.36        6.89      2.72 o
  -8  14   6        2.94        2.63      2.93 o
  -7  14   6       17.24        9.07      6.74 o
  -6  14   6        0.85        1.46      4.14 o
  -5  14   6       13.41        4.68      3.89 o
  -4  14   6       10.46       10.09      1.61 o
  -3  14   6        2.08        2.63      1.02 o
  -2  14   6        6.34        7.57      1.14 o
  -1  14   6        0.28       -0.19      0.92 o
   0  14   6       14.21       11.65      2.10 o
   1  14   6        0.40        0.40      1.53 o
   2  14   6        2.85        3.49      1.42 o
   3  14   6       11.56        9.33      1.51 o
   4  14   6        0.04       -0.68      1.02 o
   5  14   6       12.91       14.14      2.90 o
   6  14   6       23.37       30.60      7.41 o
  -7  15   6        0.58        0.06      3.85 o
  -6  15   6        2.19        0.17      2.39 o
  -5  15   6        3.88        1.91      1.40 o
  -4  15   6        0.64        1.04      2.01 o
  -3  15   6       16.51       22.14      1.31 o
  -2  15   6        3.11        1.35      1.13 o
  -1  15   6        2.82        2.46      2.16 o
   0  15   6        0.13        0.50      1.57 o
   1  15   6        0.09       -1.08      1.91 o
   2  15   6       11.43        7.07      1.73 o
   3  15   6        0.12        1.21      1.70 o
   4  15   6        0.01        0.43      1.69 o
   5  15   6        0.01        1.94      2.22 o
  -6  16   6        5.77        2.09      2.97 o
  -5  16   6        0.02       -0.96      2.42 o
  -4  16   6        0.24       -2.03      3.14 o
  -3  16   6        0.27        0.43      1.10 o
  -2  16   6       11.14       10.74      5.56 o
  -1  16   6       94.69      112.86      4.37 o
   0  16   6        5.17        3.54      2.22 o
   1  16   6       31.21       36.78     10.60 o
   2  16   6        1.08        4.93      4.42 o
   3  16   6        5.08        4.45      1.92 o
   4  16   6        8.96       10.65      4.00 o
   5  16   6        0.88       -0.77      2.17 o
  -6  17   6        1.44        0.87      2.73 o
  -5  17   6        0.04       -0.25      2.86 o
  -4  17   6        4.43       10.09      3.98 o
  -3  17   6        2.17        2.57      4.30 o
  -2  17   6        2.58        3.74      2.75 o
  -1  17   6       12.52        9.83      2.97 o
   0  17   6        3.85        3.59      2.41 o
   1  17   6        4.57        0.87      2.28 o
   2  17   6        0.43        0.81      2.07 o
   3  17   6        1.87        3.24      2.93 o
   4  17   6        0.16        0.28      2.20 o
  -5  18   6        4.65        0.86      3.57 o
  -4  18   6        0.11       -1.48      2.69 o
  -3  18   6        2.73       -0.69      2.99 o
  -2  18   6        0.01       -0.60      2.70 o
  -1  18   6       18.56       21.08      4.55 o
   0  18   6        2.82        1.21      2.29 o
   1  18   6        1.73        3.25      2.58 o
   2  18   6        3.96        3.60      3.29 o
   3  18   6        5.82        0.82      2.68 o
  -3  19   6        7.95        4.33      3.76 o
  -2  19   6        2.63       -1.19      3.31 o
  -1  19   6        0.00       -0.58      2.28 o
   0  19   6        1.45        0.41      1.93 o
   1  19   6        0.39        0.31      1.88 o
   2  19   6        0.05        1.59      4.30 o
  -9   1   7        5.03       13.15      6.16 o
  -8   1   7      105.70      114.94      6.46 o
  -7   1   7      169.83      176.90      5.80 o
  -6   1   7       36.87       35.85      3.16 o
  -5   1   7       44.31       46.57      2.31 o
  -4   1   7      317.13      309.37      3.94 o
  -3   1   7      202.99      187.56      2.66 o
  -2   1   7       23.49       22.04      0.83 o
  -1   1   7      237.21      197.77      4.53 o
   0   1   7        1.24        0.48      0.49 o
   1   1   7      495.23      345.63      2.65 o
   2   1   7        5.61       12.80      0.76 o
   3   1   7       11.12       15.95      1.18 o
   4   1   7        2.47        1.91      0.90 o
   5   1   7       20.48       17.14      2.14 o
   6   1   7        0.16       -0.27      1.33 o
   7   1   7        0.27        1.28      1.79 o
   8   1   7        2.61        0.06      2.52 o
  -9   2   7        9.55       14.35      7.24 o
  -8   2   7       49.74       50.02      7.10 o
  -7   2   7      105.23      119.17      4.91 o
  -6   2   7      388.78      379.42      6.31 o
  -5   2   7       28.22       23.57      2.00 o
  -4   2   7       17.60       13.65      1.53 o
  -3   2   7        0.47       -0.14      0.54 o
  -2   2   7      280.53      259.67      2.55 o
  -1   2   7      682.58      677.74      6.74 o
   0   2   7      583.55      491.83      3.37 o
   1   2   7      702.11      647.91      4.43 o
   2   2   7      137.35      142.72      1.81 o
   3   2   7      515.44      513.02      4.94 o
   4   2   7        0.76        1.91      0.92 o
   5   2   7        2.53        2.40      1.25 o
   6   2   7      132.12      138.00      4.04 o
   7   2   7       24.16       -0.05      2.27 o
   8   2   7        6.83        2.17      2.09 o
 -10   3   7        0.00        6.25      4.05 o
  -8   3   7        0.08        0.16      3.06 o
  -7   3   7       57.51       56.99      4.75 o
  -6   3   7       17.81       24.13      2.57 o
  -5   3   7       15.97       11.82      1.57 o
  -4   3   7       39.51       45.55      1.93 o
  -3   3   7       14.01       16.42      1.08 o
  -2   3   7       42.56       30.23      0.92 o
  -1   3   7      312.22      271.33      3.13 o
   0   3   7      119.53       86.70      1.16 o
   1   3   7      824.13      777.65      5.25 o
   2   3   7      718.75      777.06      5.79 o
   3   3   7        8.56       10.09      1.21 o
   4   3   7        0.82        0.24      0.85 o
   5   3   7        2.47        1.64      1.18 o
   6   3   7       19.85       19.56      2.09 o
   7   3   7        7.51       11.84      2.98 o
   8   3   7        0.99        3.24      2.21 o
  -9   4   7        8.35       20.08      6.75 o
  -8   4   7       14.56       16.19      5.10 o
  -7   4   7        0.72        2.28      2.31 o
  -6   4   7       37.35       36.07      2.93 o
  -5   4   7       17.13       21.60      3.33 o
  -4   4   7        2.41        1.60      1.06 o
  -3   4   7      331.58      338.15      4.31 o
  -2   4   7      422.65      374.09      3.78 o
  -1   4   7      418.18      453.01      4.24 o
   0   4   7      922.94      886.54      6.37 o
   1   4   7       71.90       90.60      1.57 o
   2   4   7      446.82      447.48      4.15 o
   3   4   7      368.75      402.95      4.21 o
   4   4   7      124.74      130.42      2.85 o
   5   4   7       94.22       99.01      3.43 o
   6   4   7       52.97       57.62      2.63 o
   7   4   7       57.77       69.98      2.99 o
   8   4   7        0.16       -1.37      2.03 o
 -10   5   7        0.00        6.61      4.94 o
  -9   5   7       15.51        8.16      5.66 o
  -8   5   7        1.25        3.38      2.32 o
  -7   5   7        2.61        4.04      2.14 o
  -6   5   7      301.87      320.08      7.58 o
  -5   5   7      166.81      185.30      4.07 o
  -4   5   7       59.09       44.01      2.03 o
  -3   5   7       21.38       16.70      1.29 o
  -2   5   7     1552.06     1538.17     14.49 o
  -1   5   7     1107.57     1098.18      9.14 o
   0   5   7        1.27        9.22      0.74 o
   1   5   7       78.16       83.56      1.56 o
   2   5   7      136.51      153.34      1.90 o
   3   5   7      265.49      255.69      3.22 o
   4   5   7       83.80       92.55      2.59 o
   5   5   7        1.31       -0.02      1.05 o
   6   5   7        0.50        0.95      1.23 o
   7   5   7        0.92        0.30      1.37 o
   8   5   7        1.83       -0.13      1.38 o
 -10   6   7        3.24        3.17      2.85 o
  -9   6   7        3.18        0.60      1.98 o
  -8   6   7       16.70       10.11      3.80 o
  -7   6   7        8.15       10.16      2.41 o
  -6   6   7        1.89        2.41      1.88 o
  -5   6   7       93.83      105.51      3.59 o
  -4   6   7        6.40        7.76      1.74 o
  -3   6   7       36.98       34.83      1.69 o
  -2   6   7       16.00        6.82      1.06 o
  -1   6   7        0.39        1.07      0.67 o
   0   6   7      576.64      658.91      5.47 o
   1   6   7      110.39      140.68      1.86 o
   2   6   7      241.70      262.02      2.71 o
   3   6   7      214.35      207.14      2.96 o
   4   6   7       88.43       76.17      2.51 o
   5   6   7      147.20      153.47      3.60 o
   6   6   7       66.53       85.14      3.39 o
   7   6   7        1.45        0.27      1.44 o
   8   6   7        1.53        0.59      1.71 o
 -10   7   7        0.13       -1.87      2.94 o
  -9   7   7        2.40        5.49      4.49 o
  -8   7   7        1.19        0.01      1.77 o
  -7   7   7       22.60       22.59      2.84 o
  -6   7   7      110.86      104.94      5.10 o
  -5   7   7       55.92       63.57      2.74 o
  -4   7   7       92.04       86.73      3.11 o
  -3   7   7      218.29      257.37      4.65 o
  -2   7   7      125.19      117.58      2.48 o
  -1   7   7      279.51      293.97      3.35 o
   0   7   7       30.06       23.97      1.16 o
   1   7   7      153.55      162.67      2.33 o
   2   7   7      369.05      430.94      4.58 o
   3   7   7        9.98       10.95      1.28 o
   4   7   7        1.97        5.77      1.37 o
   5   7   7        7.33        5.65      1.54 o
   6   7   7        1.00        0.82      1.31 o
   7   7   7        1.98        0.31      1.46 o
   8   7   7        0.07        1.33      1.99 o
 -10   8   7        4.71       -0.47      2.59 o
  -9   8   7        0.00        5.10      2.79 o
  -8   8   7       28.08       19.37      8.32 o
  -7   8   7        8.12        1.86      1.87 o
  -6   8   7      127.82       96.77      4.00 o
  -5   8   7        6.43        6.89      1.76 o
  -4   8   7       73.14       74.48      3.49 o
  -3   8   7       63.85       66.00      3.00 o
  -2   8   7        5.98        6.79      1.16 o
  -1   8   7      333.76      316.08      3.91 o
   0   8   7      255.25      259.27      3.31 o
   1   8   7        2.75        4.76      0.95 o
   2   8   7      152.98      175.88      3.81 o
   3   8   7       85.91       97.29      2.39 o
   4   8   7        2.29        0.55      1.03 o
   5   8   7        4.04        8.26      1.80 o
   6   8   7        7.48        4.97      1.97 o
   7   8   7        8.23        2.15      1.71 o
   8   8   7        3.01        3.09      2.26 o
  -9   9   7        5.71        5.58      4.11 o
  -8   9   7        6.25       10.89      5.75 o
  -7   9   7       11.16       10.18      3.56 o
  -6   9   7      239.15      233.04      5.85 o
  -5   9   7       35.55       36.71      2.55 o
  -4   9   7       45.98       53.97      3.15 o
  -3   9   7        6.75        9.80      1.77 o
  -2   9   7      143.42      125.15      3.10 o
  -1   9   7      542.03      470.71      4.96 o
   0   9   7        8.19        6.87      1.19 o
   1   9   7       15.27       19.08      1.18 o
   2   9   7       79.38       85.28      2.64 o
   3   9   7       15.71       20.01      1.89 o
   4   9   7       14.63       16.81      1.73 o
   5   9   7        9.89       10.01      1.89 o
   6   9   7        8.68        9.75      2.04 o
   7   9   7        0.20        2.86      1.72 o
  -9  10   7        0.91       -0.75      2.59 o
  -8  10   7        9.31        1.84      2.38 o
  -7  10   7       10.05        1.41      1.94 o
  -6  10   7        0.11        1.56      1.76 o
  -5  10   7        6.03        4.18      1.88 o
  -4  10   7        0.59        1.34      1.64 o
  -3  10   7        1.37       -0.73      1.21 o
  -2  10   7      430.61      428.27      5.75 o
  -1  10   7        0.07        0.65      0.96 o
   0  10   7       32.76       36.96      1.61 o
   1  10   7      113.44      100.76      1.89 o
   2  10   7       61.37       66.24      2.64 o
   3  10   7       36.12       35.55      2.27 o
   4  10   7       94.03       92.84      3.26 o
   5  10   7       38.87       45.65      2.56 o
   6  10   7       30.60       38.02      6.41 o
   7  10   7        0.02        1.06      1.70 o
  -9  11   7        0.56        2.20      2.73 o
  -8  11   7        4.96        5.00      3.50 o
  -7  11   7        5.94        1.18      2.12 o
  -6  11   7       21.49       16.43      4.11 o
  -5  11   7        0.06        1.75      2.17 o
  -4  11   7        5.48        6.58      2.49 o
  -3  11   7      275.44      283.63      4.94 o
  -2  11   7       54.38       49.29      1.76 o
  -1  11   7      123.06      119.23      2.59 o
   0  11   7       67.86       85.36      1.95 o
   1  11   7       34.85       39.54      1.99 o
   2  11   7       14.11       10.42      2.05 o
   3  11   7       51.88       57.32      2.56 o
   4  11   7       42.15       43.95      2.30 o
   5  11   7       40.19       50.02      2.56 o
   6  11   7        0.05        1.08      1.66 o
   7  11   7        2.25        5.37      2.18 o
  -8  12   7        7.71        2.96      3.08 o
  -7  12   7        0.06        0.67      2.28 o
  -6  12   7        6.61        2.52      2.10 o
  -5  12   7        2.86        4.69      2.27 o
  -4  12   7        8.48        8.79      2.68 o
  -3  12   7       34.79       33.66      2.65 o
  -2  12   7       91.39      104.72      2.30 o
  -1  12   7      340.34      346.07      4.69 o
   0  12   7       63.06       61.11      2.03 o
   1  12   7       54.15       58.53      2.69 o
   2  12   7       69.19       63.68      3.70 o
   3  12   7       47.43       45.28      2.21 o
   4  12   7        0.44        0.35      1.34 o
   5  12   7       11.71       13.19      5.13 o
   6  12   7        9.53        7.22      2.59 o
  -8  13   7       10.28        2.16      2.66 o
  -7  13   7        7.32        2.60      2.49 o
  -6  13   7        1.77        1.88      2.45 o
  -5  13   7        2.86        0.21      1.87 o
  -4  13   7        0.92        0.59      1.41 o
  -3  13   7        7.74        8.65      1.55 o
  -2  13   7       76.07       78.45      2.00 o
  -1  13   7       40.74       36.12      1.40 o
   0  13   7       18.23       24.57      1.70 o
   1  13   7      195.58      174.74      5.97 o
   2  13   7       27.23       23.81      2.07 o
   3  13   7        4.68        7.61      1.47 o
   4  13   7       10.58        7.41      2.52 o
   5  13   7        8.45       10.55      3.39 o
   6  13   7        6.11        2.30      2.36 o
  -7  14   7        0.24       -0.06      2.12 o
  -6  14   7       19.35       17.20     10.96 o
  -5  14   7       32.88        8.98      6.50 o
  -4  14   7       50.09       55.88      3.92 o
  -3  14   7        5.09        5.82      1.26 o
  -2  14   7       43.88       45.11      1.97 o
  -1  14   7       21.87       16.17      0.90 o
   0  14   7        6.57        8.51      1.96 o
   1  14   7        1.01        2.43      2.49 o
   2  14   7        7.10        3.64      1.76 o
   3  14   7        3.16        5.91      2.06 o
   4  14   7        0.62        1.88      1.84 o
   5  14   7        2.57        1.93      1.56 o
  -7  15   7        1.98        0.40      3.67 o
  -6  15   7        2.94        3.52      3.44 o
  -5  15   7       36.06       37.52      7.34 o
  -4  15   7        0.90        2.33      1.97 o
  -3  15   7        3.23        2.23      0.95 o
  -2  15   7       26.86       18.62      1.29 o
  -1  15   7        0.81        1.23      0.86 o
   0  15   7        7.57        5.93      1.99 o
   1  15   7       16.56       16.11      3.12 o
   2  15   7       10.13        7.31      3.50 o
   3  15   7        4.25        4.38      2.04 o
   4  15   7        0.19        4.30      2.38 o
   5  15   7        5.63        7.58      3.91 o
  -6  16   7        0.23        1.53      3.15 o
  -5  16   7        0.28        1.12      3.14 o
  -4  16   7        1.79        0.48      1.50 o
  -3  16   7        8.19        4.83      2.16 o
  -2  16   7        3.85        3.41      1.37 o
  -1  16   7       10.14        3.52      2.28 o
   0  16   7        0.89       -0.35      1.74 o
   1  16   7        2.71        0.04      1.44 o
   2  16   7        0.91        0.12      1.59 o
   3  16   7        0.60        5.40      3.01 o
   4  16   7        1.29       -0.41      2.19 o
  -5  17   7        1.01        0.99      3.30 o
  -4  17   7        7.07        5.22      3.02 o
  -3  17   7        0.06       -1.08      2.56 o
  -2  17   7        1.30        1.45      2.38 o
  -1  17   7        8.50        3.16      2.18 o
   0  17   7        0.09        1.64      2.09 o
   1  17   7        2.65        0.90      1.98 o
   2  17   7        1.88        0.29      2.05 o
   3  17   7        0.57       -0.04      1.95 o
  -4  18   7        1.88        1.74      2.77 o
  -3  18   7        7.74        9.20      4.59 o
  -2  18   7        9.70        6.42      5.27 o
  -1  18   7        0.72       -0.16      1.62 o
   0  18   7        4.43        4.26      2.64 o
   1  18   7        0.00        0.84      1.92 o
   2  18   7       10.56        3.50      3.03 o
  -3  19   7        0.02       -3.13      3.13 o
  -2  19   7        4.96       -0.27      2.31 o
  -1  19   7       12.11        8.85      5.72 o
   0  19   7        0.33        2.40      3.32 o
   1  19   7        2.21        5.33      3.48 o
  -8   0   8      182.67      191.19     10.56 o
  -7   0   8      941.68      988.62     19.39 o
  -6   0   8      603.15      613.76     17.01 o
  -5   0   8        4.13        0.72      2.47 o
  -4   0   8      152.65      167.56      3.73 o
  -3   0   8      201.19      170.42      2.99 o
  -2   0   8       47.09       28.37      0.87 o
  -1   0   8      381.04      383.20      9.98 o
   0   0   8        8.96       14.09      2.09 o
   1   0   8      420.47      506.06      5.12 o
   2   0   8      854.35      840.40      8.89 o
   3   0   8       28.80       27.26      2.00 o
   4   0   8       61.03       75.10      2.90 o
   5   0   8        0.24        1.30      2.74 o
   6   0   8       76.89       92.19     11.29 o
   7   0   8        3.31        1.65      3.12 o
   8   0   8        3.03       -1.13      2.49 o
  -9   1   8        0.51        5.21      4.74 o
  -8   1   8      171.47      192.74     10.17 o
  -7   1   8      428.99      461.94      9.07 o
  -6   1   8       38.75       47.86      3.12 o
  -5   1   8       36.28       38.88      2.22 o
  -4   1   8       14.82       18.57      1.56 o
  -3   1   8      214.80      213.77      2.61 o
  -2   1   8       39.52       37.83      0.70 o
  -1   1   8      151.67      151.51      2.70 o
   0   1   8        4.51        9.10      0.47 o
   1   1   8       86.94       92.11      1.06 o
   2   1   8      277.20      265.54      2.75 o
   3   1   8      371.11      332.94      3.65 o
   4   1   8      172.18      170.77      3.30 o
   5   1   8        8.77       10.01      1.54 o
   6   1   8       28.24       39.86      2.47 o
   7   1   8        0.10        0.68      1.87 o
   8   1   8       15.14       14.13      8.67 o
  -9   2   8       22.73       24.86      5.93 o
  -8   2   8       17.85       24.16      3.30 o
  -7   2   8       23.11       15.49      3.55 o
  -6   2   8        0.01        4.13      4.81 o
  -5   2   8       17.62       16.83      2.11 o
  -4   2   8      310.43      316.19      4.41 o
  -3   2   8      162.78      147.07      2.35 o
  -2   2   8      374.43      381.65      3.19 o
  -1   2   8       24.94       20.88      0.99 o
   0   2   8      323.56      300.27      3.26 o
   1   2   8     1920.42     1955.73     13.22 o
   2   2   8      190.90      214.65      2.48 o
   3   2   8       16.15       19.71      1.36 o
   4   2   8       39.19       44.05      2.33 o
   5   2   8        3.24        4.73      1.33 o
   6   2   8        1.43        1.82      1.71 o
   7   2   8        4.63        3.99      1.89 o
   8   2   8        2.68        3.95      3.84 o
 -10   3   8        5.51       10.01      5.74 o
  -9   3   8       13.13       21.14      6.44 o
  -8   3   8        4.46        6.10      3.32 o
  -7   3   8        0.50        0.35      1.98 o
  -6   3   8       64.48       60.83      2.72 o
  -5   3   8       64.57       60.88      2.40 o
  -4   3   8      526.54      526.65      6.81 o
  -3   3   8        4.29        1.45      0.76 o
  -2   3   8      664.26      717.08      5.96 o
  -1   3   8      264.03      276.84      2.54 o
   0   3   8      121.82      125.28      1.65 o
   1   3   8      487.01      460.11      3.78 o
   2   3   8      686.16      717.65      5.79 o
   3   3   8      667.00      689.78      6.66 o
   4   3   8      150.61      146.42      2.89 o
   5   3   8       71.31       72.16      2.30 o
   6   3   8        5.34        6.63      2.02 o
   7   3   8       22.92       13.71      5.02 o
   8   3   8        6.96       -0.56      1.79 o
  -9   4   8        0.10       -3.43      3.43 o
  -8   4   8        5.53        5.11      3.27 o
  -7   4   8        3.89        5.77      2.39 o
  -6   4   8        6.46        2.79      1.68 o
  -5   4   8        0.25        0.37      1.00 o
  -4   4   8      117.51      101.99      2.60 o
  -3   4   8       17.39       16.18      1.10 o
  -2   4   8     2548.35     2675.29     25.33 o
  -1   4   8      359.20      339.57      3.16 o
   0   4   8      388.21      403.38      3.59 o
   1   4   8      465.40      486.11      4.36 o
   2   4   8       49.17       53.45      1.38 o
   3   4   8      410.51      428.59      4.62 o
   4   4   8      294.35      296.25      3.93 o
   5   4   8       24.67       21.53      1.76 o
   6   4   8        0.21        1.70      1.41 o
   7   4   8        6.15        0.77      1.76 o
   8   4   8        0.14       -1.38      1.92 o
 -10   5   8        4.73        9.41      6.50 o
  -9   5   8        0.11       -0.66      2.07 o
  -8   5   8        0.31        0.64      1.84 o
  -7   5   8       15.40       30.88      5.81 o
  -6   5   8       61.60       67.72      2.98 o
  -5   5   8        7.65        8.36      1.94 o
  -4   5   8      186.16      182.98      3.18 o
  -3   5   8       11.59        9.75      1.15 o
  -2   5   8       79.95       63.83      1.62 o
  -1   5   8     1201.39     1237.58     11.06 o
   0   5   8        0.20        0.71      0.47 o
   1   5   8       17.35       12.17      0.86 o
   2   5   8        1.97        2.13      0.89 o
   3   5   8       65.71       73.41      2.12 o
   4   5   8      309.59      337.75      4.59 o
   5   5   8       55.04       69.35      2.65 o
   6   5   8        0.00       -0.35      1.33 o
   7   5   8        2.23        0.78      1.50 o
   8   5   8        4.93       -0.71      1.73 o
 -10   6   8        2.30       -0.19      2.18 o
  -9   6   8        0.12        0.66      1.97 o
  -8   6   8       14.59        8.25      2.69 o
  -7   6   8       98.74       91.50      4.48 o
  -6   6   8       16.49       13.16      2.28 o
  -5   6   8        0.01        1.28      1.50 o
  -4   6   8       52.98       60.87      2.14 o
  -3   6   8        3.17        2.09      0.89 o
  -2   6   8      377.63      381.97      4.01 o
  -1   6   8      719.60      715.28      6.44 o
   0   6   8       28.44       28.97      1.05 o
   1   6   8      283.59      304.52      3.61 o
   2   6   8       20.16       16.63      1.38 o
   3   6   8        3.14        4.61      1.40 o
   4   6   8       79.67       83.57      2.78 o
   5   6   8        2.13        1.53      1.39 o
   6   6   8        3.34        2.08      1.64 o
   7   6   8       22.83       24.16      7.53 o
   8   6   8        0.34        0.34      1.44 o
 -10   7   8       15.08        8.41      6.41 o
  -9   7   8        2.30        1.95      2.47 o
  -8   7   8        0.73        0.51      1.81 o
  -7   7   8       19.72       28.49      3.10 o
  -6   7   8        5.08        3.19      1.72 o
  -5   7   8      184.94      193.18      4.79 o
  -4   7   8       10.74       11.30      1.54 o
  -3   7   8        9.76        8.18      1.55 o
  -2   7   8        0.09        1.21      0.79 o
  -1   7   8       78.87       79.18      1.78 o
   0   7   8       66.97       77.88      1.49 o
   1   7   8       72.45       75.19      1.67 o
   2   7   8       12.38        8.73      1.12 o
   3   7   8      376.58      378.96      4.82 o
   4   7   8       54.82       57.54      2.53 o
   5   7   8      152.18      180.24      4.02 o
   6   7   8        0.20        0.08      1.10 o
   7   7   8        3.41        0.03      1.11 o
 -10   8   8        0.14        1.88      3.25 o
  -9   8   8        0.56        4.00      3.43 o
  -8   8   8        1.36        1.14      2.25 o
  -7   8   8       33.82       29.93      2.96 o
  -6   8   8        6.63        6.41      2.16 o
  -5   8   8        4.04        4.67      2.02 o
  -4   8   8        3.24        1.23      1.26 o
  -3   8   8       10.66        7.19      1.45 o
  -2   8   8      120.75      111.42      2.72 o
  -1   8   8        9.13       10.08      1.18 o
   0   8   8       12.61       13.12      1.38 o
   1   8   8       20.32       22.27      1.43 o
   2   8   8       71.73       73.45      1.89 o
   3   8   8      100.72      101.94      2.74 o
   4   8   8       36.56       35.35      2.05 o
   5   8   8        0.22       -1.06      1.27 o
   6   8   8        6.05        6.19      2.16 o
   7   8   8        0.73        1.20      1.92 o
  -9   9   8        2.40        1.54      2.48 o
  -8   9   8        0.62        2.11      2.65 o
  -7   9   8       65.87       66.86     12.76 o
  -6   9   8       38.21       39.89      3.51 o
  -5   9   8       26.80       23.16      2.25 o
  -4   9   8       62.17       65.25      3.07 o
  -3   9   8       16.26       20.91      2.06 o
  -2   9   8      494.62      493.60      6.41 o
  -1   9   8      167.62      167.78      2.76 o
   0   9   8        4.76        3.30      0.85 o
   1   9   8      140.05      124.95      2.24 o
   2   9   8       60.04       63.21      2.06 o
   3   9   8        0.24        1.52      1.17 o
   4   9   8      208.96      215.67      3.84 o
   5   9   8        9.94        6.57      1.57 o
   6   9   8        0.11       -0.07      1.33 o
   7   9   8       29.49       25.93      8.89 o
  -9  10   8        0.32       -1.10      2.35 o
  -8  10   8        8.50        2.87      3.38 o
  -7  10   8        4.83        0.53      2.11 o
  -6  10   8        0.37        0.37      1.45 o
  -5  10   8       96.51       99.18      3.44 o
  -4  10   8       52.97       56.36      3.54 o
  -3  10   8       93.85       86.26      3.01 o
  -2  10   8      388.61      348.28      4.63 o
  -1  10   8      197.38      222.49      3.32 o
   0  10   8       29.23       33.82      1.51 o
   1  10   8      139.08      131.69      2.64 o
   2  10   8        3.64        5.92      1.48 o
   3  10   8       15.18       24.48      1.92 o
   4  10   8       90.14      126.08      3.46 o
   5  10   8        6.02        4.92      1.60 o
   6  10   8        0.63        1.18      1.47 o
   7  10   8        0.83        0.41      1.39 o
  -9  11   8        0.30        2.36      3.13 o
  -8  11   8        5.54        4.22      2.57 o
  -7  11   8        0.00        0.90      2.00 o
  -6  11   8        0.46       -0.35      1.48 o
  -5  11   8        1.45        1.58      1.98 o
  -4  11   8        0.96        1.15      1.92 o
  -3  11   8      562.79      620.80      8.00 o
  -2  11   8      109.97      105.42      2.80 o
  -1  11   8        4.35        8.91      1.11 o
   0  11   8        7.16        5.71      1.06 o
   1  11   8      278.60      295.98      6.64 o
   2  11   8       33.79       30.65      2.29 o
   3  11   8        2.24        2.99      1.26 o
   4  11   8        1.15        1.66      1.56 o
   5  11   8       16.74       13.55      2.73 o
   6  11   8       23.49       26.56      6.04 o
  -8  12   8        4.19        2.69      3.11 o
  -7  12   8        4.60        3.89      2.64 o
  -6  12   8        0.37        3.48      3.25 o
  -5  12   8        4.97        4.18      2.52 o
  -4  12   8       21.39       27.88      2.95 o
  -3  12   8      395.55      394.34      6.56 o
  -2  12   8      127.55      116.74      3.12 o
  -1  12   8      162.74      169.02      3.75 o
   0  12   8       74.24       67.80      1.73 o
   1  12   8        8.62        6.05      2.19 o
   2  12   8       15.98       15.02      2.06 o
   3  12   8       29.64       40.59      2.37 o
   4  12   8       17.09       18.31      2.86 o
   5  12   8        4.84        5.05      1.86 o
   6  12   8        2.55        2.77      2.02 o
  -8  13   8        0.96        2.31      2.82 o
  -7  13   8        4.26        2.10      3.05 o
  -6  13   8        8.68        5.68      4.54 o
  -5  13   8        7.82       10.77      3.72 o
  -4  13   8        3.98        2.31      1.48 o
  -3  13   8       52.88       53.21      2.32 o
  -2  13   8       94.03      113.54      2.75 o
  -1  13   8       14.94       21.08      1.63 o
   0  13   8        0.11        1.58      0.83 o
   1  13   8       58.82       52.77      3.99 o
   2  13   8        0.48        0.34      1.17 o
   3  13   8       10.25       10.65      2.16 o
   4  13   8        0.69        0.40      1.14 o
   5  13   8        1.88        2.28      1.79 o
  -7  14   8        7.39       10.59      7.33 o
  -6  14   8        0.15       -3.06      3.06 o
  -5  14   8        6.62        8.32      2.59 o
  -4  14   8        1.38        4.18      1.71 o
  -3  14   8       43.14       48.29      2.49 o
  -2  14   8        4.85        6.13      1.24 o
  -1  14   8       23.61       19.78      1.58 o
   0  14   8        7.97       11.83      1.50 o
   1  14   8        0.02       -1.25      1.67 o
   2  14   8        0.08        0.23      1.33 o
   3  14   8        0.85        1.79      1.96 o
   4  14   8        0.79        2.52      1.48 o
   5  14   8        3.59        3.26      1.97 o
  -7  15   8       14.04       13.31      9.46 o
  -6  15   8        0.00        1.66      3.46 o
  -5  15   8        8.32        9.61      3.56 o
  -4  15   8        1.35        3.21      1.70 o
  -3  15   8       22.45       19.01      3.24 o
  -2  15   8       85.72       94.75      3.25 o
  -1  15   8        5.14        5.15      1.14 o
   0  15   8        0.07        2.05      2.28 o
   1  15   8        1.59        3.49      2.04 o
   2  15   8        0.44        0.33      1.73 o
   3  15   8        6.28       12.23      3.74 o
   4  15   8        2.84        2.63      2.40 o
  -6  16   8       23.97       12.88      8.51 o
  -5  16   8        0.24        0.65      2.94 o
  -4  16   8        0.59        0.52      1.40 o
  -3  16   8        7.34        7.00      2.12 o
  -2  16   8        0.02        0.17      1.36 o
  -1  16   8        0.60        0.50      1.51 o
   0  16   8        2.54        1.43      1.91 o
   1  16   8       31.81       40.02      4.93 o
   2  16   8        0.63        3.41      2.87 o
   3  16   8        3.78        5.26      2.23 o
   4  16   8        0.39       -0.08      2.02 o
  -5  17   8        0.13        1.27      3.33 o
  -4  17   8        3.26        3.56      2.81 o
  -3  17   8        0.06        2.58      2.54 o
  -2  17   8       19.35        9.40      6.40 o
  -1  17   8        9.69        6.70      3.63 o
   0  17   8        9.11        7.67      4.99 o
   1  17   8        5.19        0.78      1.77 o
   2  17   8        0.07       -2.90      2.90 o
   3  17   8        2.07        3.49      2.82 o
  -4  18   8        2.94        3.56      3.43 o
  -3  18   8        0.02        0.09      2.03 o
  -2  18   8       19.88       15.70      6.74 o
  -1  18   8       20.21       23.12     11.34 o
   0  18   8        3.14       -0.25      1.65 o
   1  18   8        3.14        1.88      2.11 o
   2  18   8        0.05       -1.82      2.47 o
  -2  19   8        1.70        2.44      2.69 o
  -1  19   8        1.61       -1.15      2.36 o
 -10   1   9        2.42        6.53      5.80 o
  -9   1   9        1.49       -4.56      4.56 o
  -8   1   9       79.07       87.02      5.46 o
  -7   1   9        1.57        3.53      2.38 o
  -5   1   9       59.01       45.17      1.97 o
  -4   1   9        0.03       -0.33      0.80 o
  -3   1   9      459.23      437.84      5.37 o
  -2   1   9        6.85        7.30      0.43 o
  -1   1   9        9.03        4.12      1.97 o
   0   1   9       59.05       50.77      2.18 o
   1   1   9      642.05      670.51      5.66 o
   2   1   9        5.63        4.00      0.83 o
   3   1   9      111.48      120.08      1.94 o
   4   1   9       51.37       54.62      1.87 o
   5   1   9       73.72       83.01      2.32 o
   6   1   9       10.14        7.20      1.57 o
   7   1   9        2.15        1.16      1.70 o
   8   1   9        0.12        1.86      3.95 o
 -10   2   9        5.01        5.17      5.42 o
  -9   2   9       25.61       35.88      6.25 o
  -8   2   9       45.82       40.74      5.69 o
  -7   2   9       19.19       15.62      2.53 o
  -6   2   9      251.22      258.29      8.72 o
  -5   2   9       52.00       45.69      1.96 o
  -4   2   9        4.48        8.19      1.04 o
  -3   2   9      727.20      798.40      7.80 o
  -2   2   9       95.97       66.26      1.14 o
  -1   2   9       78.46       79.18      1.17 o
   0   2   9       16.35       10.54      0.66 o
   1   2   9        0.26        0.12      0.59 o
   2   2   9       92.48       91.29      1.40 o
   3   2   9      221.72      216.83      2.76 o
   4   2   9       13.69       13.00      1.34 o
   5   2   9       11.29       11.20      1.48 o
   6   2   9        3.14       -0.32      1.08 o
   7   2   9       27.66       24.36      9.17 o
   8   2   9        6.68        1.11      2.20 o
  -9   3   9       15.75       28.37      5.78 o
  -8   3   9        8.79        9.48      2.64 o
  -7   3   9       11.95       11.88      2.09 o
  -6   3   9       25.17       23.65      3.03 o
  -5   3   9       20.64       13.50      1.69 o
  -4   3   9      218.53      217.50      3.94 o
  -3   3   9      704.68      702.06      7.12 o
  -2   3   9      123.67      119.45      1.68 o
  -1   3   9        3.08        1.78      0.39 o
   0   3   9     1004.56      986.69      6.30 o
   1   3   9      293.06      309.81      2.78 o
   2   3   9        5.78        6.73      0.74 o
   3   3   9      143.04      147.09      2.84 o
   4   3   9       11.02       10.82      1.37 o
   5   3   9      284.15      301.28      6.79 o
   6   3   9       47.47       49.13      7.17 o
   7   3   9        1.40        0.03      1.32 o
   8   3   9        0.45       -1.44      2.40 o
 -10   4   9       17.54        1.16      3.25 o
  -9   4   9        0.09        1.28      2.26 o
  -8   4   9        4.02        4.20      2.06 o
  -7   4   9       29.22       24.71      2.59 o
  -6   4   9       16.73       23.08      2.51 o
  -5   4   9      136.96      148.82      7.31 o
  -4   4   9       42.15       42.09      1.66 o
  -3   4   9       88.84       87.48      1.98 o
  -2   4   9     1317.66     1364.89     12.22 o
  -1   4   9       63.14       68.99      1.18 o
   0   4   9       29.12       42.89      1.26 o
   1   4   9       11.01       10.74      0.72 o
   2   4   9      576.88      616.12      5.04 o
   3   4   9      318.82      332.00      4.25 o
   4   4   9       88.01       96.08      2.40 o
   5   4   9        3.28        3.00      1.23 o
   6   4   9        3.14        2.23      1.56 o
   7   4   9        2.56       -0.40      1.30 o
 -10   5   9        1.77       -0.18      2.57 o
  -9   5   9        8.90        6.15      4.42 o
  -8   5   9       12.05       13.46      2.87 o
  -7   5   9        8.54        8.60      2.25 o
  -6   5   9      119.61      130.20      4.20 o
  -5   5   9        2.06        3.71      1.43 o
  -4   5   9        1.89        0.71      0.94 o
  -3   5   9        6.03        6.83      1.14 o
  -2   5   9       32.98       29.40      1.15 o
  -1   5   9      857.50      786.44      6.79 o
   0   5   9       18.98       15.73      0.72 o
   1   5   9        8.79       13.99      1.11 o
   2   5   9      128.08      134.14      1.88 o
   3   5   9      286.11      300.93      3.81 o
   4   5   9      173.64      181.32      3.83 o
   5   5   9       14.30       11.41      1.66 o
   6   5   9        5.95        3.85      1.45 o
   7   5   9        8.14        3.48      1.86 o
 -10   6   9        0.85        1.28      2.41 o
  -9   6   9        1.90        2.36      2.28 o
  -8   6   9        2.10        3.57      2.53 o
  -7   6   9       21.08       20.62      2.82 o
  -6   6   9       43.25       52.81      3.02 o
  -5   6   9       14.01       20.99      1.94 o
  -4   6   9      183.48      183.79      3.82 o
  -3   6   9       22.74       16.00      1.80 o
  -2   6   9      220.65      198.35      3.57 o
  -1   6   9       24.96       24.92      1.05 o
   0   6   9       20.39       11.25      0.95 o
   1   6   9       53.32       66.50      1.72 o
   2   6   9       53.73       78.95      1.98 o
   3   6   9       67.57       61.57      2.00 o
   4   6   9        0.58       -0.17      0.83 o
   5   6   9        7.97        9.73      1.59 o
   6   6   9       17.74       16.54      2.00 o
   7   6   9       27.07       32.06      9.04 o
 -10   7   9        0.12        0.79      2.61 o
  -9   7   9        0.20        1.99      2.44 o
  -8   7   9        4.52        3.03      2.25 o
  -7   7   9        3.69        2.30      2.46 o
  -6   7   9       49.98       44.59      2.89 o
  -5   7   9      115.41      106.60      3.12 o
  -4   7   9        0.06        1.06      1.74 o
  -3   7   9      136.31      157.42      3.14 o
  -2   7   9      123.62      130.69      3.17 o
  -1   7   9       16.61       24.30      1.07 o
   0   7   9      103.99      108.36      1.97 o
   1   7   9       51.57       35.03      1.73 o
   2   7   9       86.80       88.48      2.18 o
   3   7   9       35.64       48.70      2.04 o
   4   7   9        1.27        0.95      1.01 o
   5   7   9        6.03       12.15      1.81 o
   6   7   9       23.03       23.13      3.13 o
   7   7   9        8.73        4.10      2.35 o
  -9   8   9        1.55        7.11      3.51 o
  -8   8   9        3.35        2.33      2.32 o
  -7   8   9        1.56        1.39      1.81 o
  -6   8   9        0.75        3.68      1.81 o
  -5   8   9       10.61       11.54      1.94 o
  -4   8   9       92.85       86.33      2.99 o
  -3   8   9        9.36       11.00      1.51 o
  -2   8   9        1.62        1.07      0.87 o
  -1   8   9       63.08       53.71      1.50 o
   0   8   9       11.72       13.93      1.15 o
   1   8   9        0.50        2.11      0.76 o
   2   8   9       34.92       25.34      1.32 o
   3   8   9        4.02        2.28      1.24 o
   4   8   9       87.85      100.27      2.84 o
   5   8   9       17.27       21.35      2.60 o
   6   8   9        1.41       -0.23      1.26 o
   7   8   9        3.24        1.79      1.63 o
  -9   9   9        0.21        4.29      2.77 o
  -8   9   9        2.77        3.64      3.14 o
  -7   9   9        2.51        3.75      2.16 o
  -6   9   9        7.23       10.05      2.06 o
  -5   9   9       17.85       11.33      1.86 o
  -4   9   9       36.20       44.76      2.81 o
  -3   9   9       10.68       11.70      1.71 o
  -2   9   9      191.99      201.48      3.36 o
  -1   9   9        0.25        0.46      0.80 o
   0   9   9        0.01       -0.37      0.67 o
   1   9   9       97.80      101.27      2.13 o
   2   9   9      120.03      128.72      3.36 o
   3   9   9       40.10       50.33      2.24 o
   4   9   9       11.59       15.75      2.07 o
   5   9   9        0.14        1.31      1.52 o
   6   9   9        1.99        2.15      1.61 o
  -9  10   9        0.51        4.48      3.61 o
  -8  10   9        0.98        1.74      2.35 o
  -7  10   9       10.68        4.93      2.39 o
  -6  10   9        6.80        5.77      2.80 o
  -5  10   9        3.91        5.90      2.63 o
  -4  10   9        1.91        3.26      1.42 o
  -3  10   9       56.07       46.92      2.50 o
  -2  10   9       22.54       22.75      1.81 o
  -1  10   9        4.19        2.15      0.94 o
   0  10   9        2.75        3.38      0.92 o
   1  10   9       33.48       27.69      1.41 o
   2  10   9        5.83        2.47      1.58 o
   3  10   9        7.17        6.35      1.45 o
   4  10   9       33.33       40.29      2.37 o
   5  10   9        0.98       -1.29      1.51 o
   6  10   9       24.90       26.35      5.60 o
  -9  11   9        0.48        4.25      4.12 o
  -8  11   9        0.21       -0.37      1.77 o
  -7  11   9        3.10        1.32      2.38 o
  -6  11   9        2.27        4.08      2.10 o
  -5  11   9        0.38        0.64      1.54 o
  -4  11   9        1.22        0.46      1.13 o
  -3  11   9       87.68       87.81      3.00 o
  -2  11   9      106.03      107.31      2.97 o
  -1  11   9       79.56       80.21      2.19 o
   0  11   9       56.70       62.14      1.94 o
   1  11   9        2.59        4.65      1.04 o
   2  11   9       54.23       55.28      2.71 o
   3  11   9        0.06       -0.36      1.12 o
   4  11   9        0.01       -1.38      1.56 o
   5  11   9       11.84        6.21      2.59 o
   6  11   9        0.26        1.99      1.72 o
  -8  12   9        0.21        1.66      3.22 o
  -7  12   9        0.07       -2.03      2.24 o
  -6  12   9        9.91        6.90      2.91 o
  -5  12   9        6.38        6.21      2.48 o
  -4  12   9       25.14       27.70      2.27 o
  -3  12   9       70.68       76.50      2.64 o
  -2  12   9       49.72       52.29      2.58 o
  -1  12   9       26.95       34.99      1.69 o
   0  12   9       27.52       39.13      1.89 o
   1  12   9       64.54       58.53      3.25 o
   2  12   9        7.70        7.43      1.61 o
   3  12   9        0.00        1.87      1.61 o
   4  12   9        5.89        9.28      1.87 o
   5  12   9       25.27       42.24      2.92 o
  -8  13   9        8.33        6.97      3.31 o
  -7  13   9        1.07        5.77      3.30 o
  -6  13   9       16.67       16.81      6.58 o
  -5  13   9        4.22        7.15      2.19 o
  -4  13   9        0.04        0.86      1.39 o
  -3  13   9       68.31       67.43      2.20 o
  -2  13   9       19.36       24.48      1.57 o
  -1  13   9      273.40      287.71      3.76 o
   0  13   9        5.26        3.06      1.10 o
   1  13   9       11.92        8.20      2.47 o
   2  13   9       38.90       46.95      3.52 o
   3  13   9        9.43       11.31      1.80 o
   4  13   9        1.52       -0.19      1.27 o
   5  13   9        6.04        3.93      2.03 o
  -7  14   9       10.21       16.30      7.32 o
  -6  14   9        0.05       -1.79      2.41 o
  -5  14   9       24.98       27.22      4.90 o
  -4  14   9        3.42        5.34      1.78 o
  -3  14   9        2.50        3.94      1.17 o
  -2  14   9      157.25      170.17      3.09 o
  -1  14   9        2.09        0.97      0.79 o
   0  14   9        3.04        1.49      1.26 o
   1  14   9        3.21        2.80      2.27 o
   2  14   9        5.55        6.88      1.77 o
   3  14   9        2.53        2.87      1.74 o
   4  14   9        0.02        2.87      2.34 o
  -6  15   9       14.64       13.62      3.10 o
  -5  15   9        2.27        2.79      1.89 o
  -4  15   9        0.01        3.67      1.73 o
  -3  15   9        6.80        5.82      1.63 o
  -2  15   9       23.20       23.92      3.35 o
  -1  15   9       35.57       32.14      1.59 o
   0  15   9        0.21        2.03      1.59 o
   1  15   9        7.17        6.49      3.62 o
   2  15   9        0.00        0.02      1.33 o
   3  15   9        0.71        2.07      1.83 o
   4  15   9        0.31        0.17      1.79 o
  -6  16   9        2.20        5.39      3.52 o
  -5  16   9        7.26        4.98      2.84 o
  -4  16   9       13.36        8.93      2.74 o
  -3  16   9        0.77        0.60      1.40 o
  -2  16   9        0.37        0.46      1.12 o
  -1  16   9        5.07        2.99      1.37 o
   0  16   9        0.36        0.65      1.50 o
   1  16   9        4.12        0.67      1.91 o
   2  16   9        0.01        0.97      1.92 o
   3  16   9        2.27        4.53      2.47 o
  -5  17   9        1.49        6.80      8.29 o
  -4  17   9        1.11       -2.47      2.65 o
  -3  17   9        0.11        0.72      4.47 o
  -2  17   9        3.32        4.68      2.68 o
  -1  17   9        7.20        2.87      2.18 o
   0  17   9        8.92        3.12      2.59 o
   1  17   9        0.05        0.55      1.97 o
   2  17   9        0.11        0.26      1.79 o
  -3  18   9        3.49        2.99      2.85 o
  -2  18   9        1.53        1.53      2.33 o
  -1  18   9        3.72        6.35      3.64 o
   0  18   9        0.35        0.62      2.30 o
   1  18   9        0.10        0.43      2.03 o
  -9   0  10       82.28       90.08      7.88 o
  -8   0  10       60.74       65.08      7.21 o
  -7   0  10        1.01        0.94      1.93 o
  -6   0  10      678.81      655.01     18.97 o
  -5   0  10       13.77       17.01      2.30 o
  -4   0  10       26.85       26.95      1.67 o
  -3   0  10        2.68        2.34      0.72 o
  -2   0  10      190.91      185.30      2.41 o
  -1   0  10       36.58       38.65      4.55 o
   0   0  10      309.91      293.26      9.02 o
   1   0  10       20.82       25.39      0.61 o
   2   0  10      410.56      426.20      4.94 o
   3   0  10      367.74      370.34      5.77 o
   4   0  10       11.05        8.05      1.61 o
   5   0  10       72.76       90.85      9.37 o
   6   0  10        5.40        2.61      2.44 o
   7   0  10       11.51       11.46      3.55 o
 -10   1  10        0.00       -0.20      2.86 o
  -9   1  10       29.91       33.26      6.97 o
  -8   1  10       22.23       27.16      5.62 o
  -7   1  10        0.67        0.52      1.25 o
  -6   1  10      101.26       99.48      3.17 o
  -5   1  10      519.79      520.15      7.02 o
  -4   1  10       66.57       74.63      1.82 o
  -3   1  10      249.90      217.41      2.58 o
  -2   1  10       74.82       74.17      0.76 o
  -1   1  10      564.09      602.33     10.72 o
   0   1  10       73.46       78.41      3.41 o
   1   1  10      518.02      566.84      3.74 o
   2   1  10      293.37      304.23      3.01 o
   3   1  10       56.71       49.86      1.36 o
   4   1  10        3.07        5.22      1.17 o
   5   1  10       12.64       14.61      5.30 o
   6   1  10       22.74       29.25      3.47 o
   7   1  10        6.49        6.76      2.12 o
 -10   2  10        0.34       -5.88      5.88 o
  -9   2  10       11.79       12.75      5.80 o
  -8   2  10        0.02        1.44      2.24 o
  -7   2  10       66.20       65.63      3.37 o
  -6   2  10      132.24      129.18      3.41 o
  -5   2  10       47.41       57.59      2.50 o
  -4   2  10      135.49      140.36      2.96 o
  -3   2  10        5.77       10.84      0.90 o
  -2   2  10      284.98      299.84      3.75 o
  -1   2  10       28.88       35.03      1.35 o
   0   2  10      114.28      111.23      1.38 o
   1   2  10        4.62        3.72      0.47 o
   2   2  10        3.92        2.84      0.62 o
   3   2  10        0.00        0.39      0.56 o
   4   2  10        2.94        5.77      1.04 o
   5   2  10       42.72       54.47      3.33 o
   6   2  10       34.89       34.97      5.31 o
   7   2  10        0.52        0.62      3.30 o
  -9   3  10        1.84        0.12      2.35 o
  -8   3  10        2.85        3.91      3.79 o
  -7   3  10       22.95       30.18      3.26 o
  -6   3  10       65.45       69.64      2.68 o
  -5   3  10        2.43        0.70      1.02 o
  -4   3  10       92.28       85.46      1.90 o
  -3   3  10       95.37      106.05      1.96 o
  -2   3  10      110.56      104.91      1.65 o
  -1   3  10       12.84       16.05      1.08 o
   0   3  10      105.12      110.29      1.53 o
   1   3  10       91.27      105.58      1.61 o
   2   3  10       23.19       21.08      0.88 o
   3   3  10        2.56        1.06      0.78 o
   4   3  10        4.74        5.27      1.16 o
   5   3  10        0.17       -1.17      1.40 o
   6   3  10        1.79        2.16      1.39 o
   7   3  10        0.22        1.07      1.69 o
 -10   4  10        7.20        7.09      4.49 o
  -9   4  10        8.14        3.92      2.71 o
  -8   4  10        0.01        0.02      1.34 o
  -7   4  10       23.05       22.31      2.92 o
  -6   4  10       17.17       19.22      2.20 o
  -5   4  10       23.76       23.82      1.69 o
  -4   4  10        5.61        4.44      1.39 o
  -3   4  10        7.94        4.65      0.80 o
  -2   4  10        0.21        0.40      0.71 o
  -1   4  10       91.58      100.53      1.39 o
   0   4  10       23.25       23.16      0.78 o
   1   4  10        9.90        7.89      0.90 o
   2   4  10      228.17      231.87      2.60 o
   3   4  10      224.65      213.52      3.03 o
   4   4  10      194.25      210.26      3.45 o
   5   4  10        1.13        0.47      1.14 o
   6   4  10        0.56        2.82      1.46 o
   7   4  10        1.94        1.87      1.57 o
 -10   5  10        1.12       -3.38      3.38 o
  -9   5  10        3.51        3.16      2.28 o
  -8   5  10        0.47       -0.02      1.24 o
  -7   5  10        0.16        1.12      1.62 o
  -6   5  10        1.82        1.11      1.53 o
  -5   5  10        1.91        1.60      1.26 o
  -4   5  10      122.76      119.38      2.78 o
  -3   5  10       10.61       11.79      1.23 o
  -2   5  10      294.50      315.27      4.19 o
  -1   5  10      152.54      146.98      1.84 o
   0   5  10       28.02       27.51      0.97 o
   1   5  10       31.43       36.49      1.39 o
   2   5  10        0.28        0.09      0.63 o
   3   5  10        8.81        6.74      1.05 o
   4   5  10       28.11       31.63      1.83 o
   5   5  10       13.30       10.80      1.55 o
   6   5  10       14.85       12.65      2.34 o
   7   5  10        0.46        0.60      1.52 o
 -10   6  10        9.89       13.09      3.80 o
  -9   6  10        0.68        3.42      2.88 o
  -8   6  10        0.66       -1.60      3.11 o
  -7   6  10        1.16        2.18      1.63 o
  -6   6  10      195.37      181.58      4.50 o
  -5   6  10       77.49       73.27      2.85 o
  -4   6  10        1.48        2.39      1.18 o
  -3   6  10      177.87      175.11      3.40 o
  -2   6  10      219.80      210.94      4.10 o
  -1   6  10       38.13       40.98      1.29 o
   0   6  10        4.03        2.63      0.66 o
   1   6  10       21.45       20.88      1.19 o
   2   6  10      110.73      112.86      2.19 o
   3   6  10      151.65      146.69      2.61 o
   4   6  10        5.34        5.51      1.51 o
   5   6  10        1.89        0.52      1.09 o
   6   6  10        0.34        1.11      1.34 o
   7   6  10        0.02        0.69      1.32 o
 -10   7  10        0.98        4.78      3.72 o
  -9   7  10        1.07       -0.22      1.81 o
  -8   7  10        2.07        5.89      3.71 o
  -7   7  10       47.91       54.60      5.23 o
  -6   7  10        0.80       -0.78      1.72 o
  -5   7  10      120.31      120.45      3.81 o
  -4   7  10        5.91        8.70      1.33 o
  -3   7  10       28.52       43.05      1.97 o
  -2   7  10      534.16      552.51      5.96 o
  -1   7  10       89.88       97.64      1.83 o
   0   7  10        0.06        0.30      0.61 o
   1   7  10        0.38       -0.01      0.41 o
   2   7  10       29.25       37.31      2.53 o
   3   7  10        0.18        0.53      1.16 o
   4   7  10       23.73       27.58      2.18 o
   5   7  10        0.05        0.15      1.17 o
   6   7  10       10.56        7.63      2.06 o
   7   7  10       10.00        8.69      3.51 o
  -9   8  10        1.21        3.22      3.95 o
  -8   8  10       11.95       12.71      5.21 o
  -7   8  10        4.17        3.94      2.21 o
  -6   8  10       38.77       30.05      2.59 o
  -5   8  10        6.60        6.15      1.68 o
  -4   8  10        2.52        1.80      1.27 o
  -3   8  10      188.50      203.70      3.67 o
  -2   8  10       73.12       74.29      2.39 o
  -1   8  10      241.86      256.56      3.08 o
   0   8  10       58.33       66.05      1.87 o
   1   8  10      132.12      134.31      2.21 o
   2   8  10       56.09       46.61      2.00 o
   3   8  10       21.99       23.53      1.97 o
   4   8  10        0.84        1.94      1.15 o
   5   8  10        2.89        3.77      1.37 o
   6   8  10        1.62        1.79      1.57 o
  -9   9  10        0.57        3.81      4.23 o
  -8   9  10        2.57        1.68      1.97 o
  -7   9  10        1.37        2.16      1.94 o
  -6   9  10       23.89       21.65      2.44 o
  -5   9  10       11.88       13.77      1.86 o
  -4   9  10        9.65       11.93      2.06 o
  -3   9  10       89.46       86.93      2.72 o
  -2   9  10      649.55      685.75      8.00 o
  -1   9  10        3.27        3.53      0.90 o
   0   9  10       12.21       10.21      1.23 o
   1   9  10       99.08      108.00      2.60 o
   2   9  10       65.85       69.56      2.24 o
   3   9  10        6.65        6.34      1.39 o
   4   9  10       17.11       14.47      1.82 o
   5   9  10        4.01        4.14      1.48 o
   6   9  10        5.42        4.72      1.85 o
  -9  10  10        3.07        7.26      2.97 o
  -8  10  10        0.37        0.70      2.44 o
  -7  10  10       11.74        7.24      2.78 o
  -6  10  10        1.77        1.63      1.57 o
  -5  10  10        1.97        3.33      2.00 o
  -4  10  10       52.08       53.27      2.60 o
  -3  10  10      254.01      264.92      5.22 o
  -2  10  10        5.41        4.21      1.27 o
  -1  10  10       15.56       14.56      1.39 o
   0  10  10        0.94        2.29      0.97 o
   1  10  10       22.72       26.14      1.44 o
   2  10  10       72.16       71.22      2.97 o
   3  10  10        4.64        3.45      1.31 o
   4  10  10        1.36       -0.14      1.03 o
   5  10  10       19.49       27.84      5.09 o
   6  10  10        0.04        2.11      1.64 o
  -8  11  10        1.44        5.97      2.78 o
  -7  11  10        4.10        4.19      2.27 o
  -6  11  10        1.11        2.68      2.39 o
  -5  11  10        2.94        2.33      2.06 o
  -4  11  10        0.71        0.59      1.14 o
  -3  11  10       64.92       77.60      2.56 o
  -2  11  10       30.45       33.12      2.28 o
  -1  11  10      109.59      105.53      2.30 o
   0  11  10       14.69       11.73      1.43 o
   1  11  10       30.63       31.38      1.68 o
   2  11  10       19.23       17.76      1.77 o
   3  11  10        1.06        3.45      1.67 o
   4  11  10        3.67        3.56      1.61 o
   5  11  10        6.16        3.45      1.84 o
  -8  12  10        0.48        3.51      3.39 o
  -7  12  10        1.93        1.59      2.22 o
  -6  12  10        7.78        9.56      2.69 o
  -5  12  10        3.45        5.27      1.75 o
  -4  12  10        0.74        3.78      1.45 o
  -3  12  10       11.94       15.46      1.66 o
  -2  12  10       20.83       25.14      2.28 o
  -1  12  10        9.18        7.56      1.25 o
   0  12  10        2.59        4.60      1.20 o
   1  12  10       47.63       42.69      2.40 o
   2  12  10        2.30        4.09      1.87 o
   3  12  10       25.35       24.24      2.70 o
   4  12  10        0.69        1.39      1.52 o
   5  12  10        9.88        6.61      2.84 o
  -7  13  10        0.22        3.11      2.69 o
  -6  13  10       10.29       17.00      3.46 o
  -5  13  10        6.20        7.29      2.12 o
  -4  13  10        0.04        1.01      1.67 o
  -3  13  10        0.07        0.21      0.86 o
  -2  13  10      109.32      103.65      2.65 o
  -1  13  10        1.49        1.80      1.01 o
   0  13  10        0.11        0.40      0.71 o
   1  13  10        0.08        0.09      0.97 o
   2  13  10        3.71        5.50      1.62 o
   3  13  10       26.78       30.28      2.89 o
   4  13  10        2.63        2.19      1.78 o
  -7  14  10        0.49       -3.72      3.72 o
  -6  14  10        0.02       -0.03      1.50 o
  -5  14  10        0.02       -1.05      1.82 o
  -4  14  10        4.32        2.47      1.35 o
  -3  14  10        0.93        1.83      1.38 o
  -2  14  10       24.02       22.82      1.54 o
  -1  14  10       47.05       55.06      2.05 o
   0  14  10        6.71        9.56      1.14 o
   1  14  10        1.50        1.21      1.81 o
   2  14  10        0.89        1.03      1.36 o
   3  14  10        0.09       -0.52      2.41 o
   4  14  10        2.46        0.86      1.59 o
  -6  15  10        0.08        2.33      1.92 o
  -5  15  10        4.02        3.32      3.36 o
  -4  15  10        8.89       10.96      2.64 o
  -3  15  10       15.55       14.16      2.40 o
  -2  15  10       25.48       27.46      4.17 o
  -1  15  10       12.91       15.42      2.12 o
   0  15  10       14.26        8.11      1.85 o
   1  15  10        0.26       -1.11      1.48 o
   2  15  10        0.70        1.44      2.34 o
   3  15  10        0.12        2.62      2.17 o
  -5  16  10        1.32        2.46      2.21 o
  -4  16  10        1.66       -1.13      1.72 o
  -3  16  10        0.00        2.79      1.49 o
  -2  16  10        4.35        4.97      2.46 o
  -1  16  10        1.12        2.94      1.37 o
   0  16  10       14.32        3.71      3.67 o
   1  16  10        3.78        3.38      2.61 o
   2  16  10        2.02        5.32      3.24 o
  -4  17  10        1.16       -0.71      2.34 o
  -3  17  10       11.01        8.30      3.40 o
  -2  17  10        0.01        1.09      1.81 o
  -1  17  10        0.35        0.48      1.71 o
   0  17  10        5.02        0.19      2.30 o
   1  17  10        0.01       -0.82      1.77 o
  -2  18  10        0.16        1.09      1.92 o
  -1  18  10       12.20       11.04      5.23 o
  -9   1  11       17.47       14.60     13.35 o
  -8   1  11        2.21       -1.44      3.01 o
  -6   1  11       61.02       68.62      4.21 o
  -5   1  11      330.63      322.36      4.42 o
  -4   1  11       29.90       30.09      1.56 o
  -3   1  11       68.78       72.60      1.20 o
  -2   1  11       50.61       55.09      2.13 o
  -1   1  11      157.90      169.94      5.36 o
   0   1  11       50.98       63.66      2.84 o
   1   1  11       19.40       17.29      1.04 o
   2   1  11       12.02       12.04      0.67 o
   3   1  11        4.19        3.56      0.74 o
   4   1  11       32.60       35.33      1.79 o
   5   1  11        0.09        0.97      1.05 o
   6   1  11        1.66        1.80      1.57 o
   7   1  11        5.35        8.03      2.37 o
  -9   2  11       23.95       30.49      6.51 o
  -8   2  11        6.03        3.19      2.10 o
  -7   2  11        0.66       -0.52      2.45 o
  -6   2  11      167.63      163.86      4.06 o
  -5   2  11      151.65      160.92      3.53 o
  -4   2  11       46.63       47.86      2.44 o
  -3   2  11        0.43        0.60      0.44 o
  -2   2  11      162.30      160.98      5.19 o
  -1   2  11      344.94      343.16      7.63 o
   0   2  11      115.18      120.32      4.00 o
   1   2  11       18.33       21.44      1.00 o
   2   2  11       19.36       18.33      0.88 o
   3   2  11       50.69       54.60      1.54 o
   4   2  11      188.50      186.01      3.26 o
   5   2  11        7.33        6.14      1.40 o
   6   2  11        2.17        3.49      1.83 o
   7   2  11        2.35        3.79      1.54 o
 -10   3  11        0.98       12.70      6.33 o
  -9   3  11       12.91       10.09      9.57 o
  -8   3  11       42.22       50.69      3.66 o
  -7   3  11        1.59        1.95      1.74 o
  -6   3  11        0.01        0.76      1.25 o
  -5   3  11       30.38       27.36      2.33 o
  -4   3  11       10.88        9.10      1.04 o
  -3   3  11       89.36       87.68      1.42 o
  -2   3  11      177.53      206.45      4.64 o
  -1   3  11       30.60       34.40      0.87 o
   0   3  11       12.47       12.03      0.84 o
   1   3  11        4.18        4.00      0.41 o
   2   3  11        4.51        5.87      0.68 o
   3   3  11      184.03      197.24      2.61 o
   4   3  11        6.04        7.19      1.09 o
   5   3  11        9.09        7.83      1.64 o
   6   3  11        1.29        3.27      1.49 o
   7   3  11        0.04        2.63      1.93 o
 -10   4  11        0.46       -1.58      4.01 o
  -9   4  11        0.51        0.81      3.67 o
  -8   4  11       12.06       16.39      2.89 o
  -7   4  11        6.69        7.63      1.99 o
  -6   4  11        8.55        8.57      1.92 o
  -5   4  11       67.34       73.98      2.89 o
  -4   4  11       34.92       41.47      2.06 o
  -3   4  11        4.89        5.55      0.88 o
  -2   4  11        0.36        0.65      0.43 o
  -1   4  11        2.99        2.20      0.30 o
   0   4  11        0.06       -0.01      0.41 o
   1   4  11       15.78       17.68      0.72 o
   2   4  11       76.41       73.47      2.25 o
   3   4  11      386.10      414.81      4.50 o
   4   4  11       81.63       84.11      2.05 o
   5   4  11        1.51        3.76      1.37 o
   6   4  11        7.49        8.36      1.67 o
   7   4  11        0.28        0.64      1.60 o
 -10   5  11        0.21       -1.09      2.35 o
  -9   5  11        0.61        7.28      3.20 o
  -8   5  11       10.96       13.98      2.58 o
  -7   5  11        0.30        0.43      1.24 o
  -6   5  11        0.23        2.56      1.61 o
  -5   5  11        1.09       -0.77      1.11 o
  -4   5  11        9.24       14.55      1.38 o
  -3   5  11       49.96       54.46      1.79 o
  -2   5  11       50.75       55.20      1.62 o
  -1   5  11       10.15        6.95      0.81 o
   0   5  11       79.34       80.43      1.19 o
   1   5  11        0.83        2.07      0.58 o
   2   5  11      382.36      400.42      4.11 o
   3   5  11       70.11       70.98      2.06 o
   4   5  11       33.22       35.92      1.73 o
   5   5  11        0.32        1.30      1.15 o
   6   5  11        3.31        2.49      1.31 o
 -10   6  11        3.94        8.04      3.75 o
  -9   6  11        2.48        7.37      2.88 o
  -8   6  11        5.65        7.79      2.83 o
  -7   6  11       11.17       10.10      2.60 o
  -6   6  11        0.00       -1.39      1.42 o
  -5   6  11       59.31       61.80      2.67 o
  -4   6  11        0.05       -0.87      0.87 o
  -3   6  11      244.11      239.27      3.61 o
  -2   6  11       98.73      117.62      2.40 o
  -1   6  11      189.53      180.67      2.37 o
   0   6  11       19.29       10.94      0.78 o
   1   6  11       22.13       29.21      1.09 o
   2   6  11        0.02        0.24      0.56 o
   3   6  11       61.52       69.15      2.79 o
   4   6  11        1.83        0.55      0.89 o
   5   6  11        3.70        2.56      1.82 o
   6   6  11        0.48        0.26      1.20 o
  -9   7  11        2.71        6.55      2.81 o
  -8   7  11        1.73        3.10      3.69 o
  -7   7  11        7.64        7.01      2.14 o
  -6   7  11       13.85       15.60      1.93 o
  -5   7  11       44.25       42.97      2.30 o
  -4   7  11       20.89       24.84      1.74 o
  -3   7  11       63.08       57.41      1.97 o
  -2   7  11       67.07       83.12      2.18 o
  -1   7  11       39.32       34.65      1.40 o
   0   7  11      233.90      231.64      2.99 o
   1   7  11       45.20       49.82      1.50 o
   2   7  11        3.46        2.83      1.04 o
   3   7  11       16.26       13.30      1.63 o
   4   7  11        0.01        0.89      0.93 o
   5   7  11        5.39        6.16      1.83 o
   6   7  11        7.25        7.24      2.56 o
  -9   8  11        3.68        6.06      2.64 o
  -8   8  11       14.25       11.57      2.77 o
  -7   8  11        7.97        4.64      1.91 o
  -6   8  11       25.95       22.65      2.14 o
  -5   8  11       10.03        9.80      1.61 o
  -4   8  11      143.63      150.18      3.88 o
  -3   8  11      196.81      193.24      3.73 o
  -2   8  11      137.55      135.87      2.73 o
  -1   8  11        0.65        0.92      0.73 o
   0   8  11        0.25        0.01      0.64 o
   1   8  11        8.05        8.91      1.23 o
   2   8  11        0.47        1.34      0.99 o
   3   8  11        3.57        3.93      1.36 o
   4   8  11        6.41        6.34      2.08 o
   5   8  11        0.89        0.85      1.10 o
   6   8  11        1.11        3.25      1.57 o
  -9   9  11        0.88        1.37      3.36 o
  -8   9  11        0.79        2.54      2.16 o
  -7   9  11       40.76       40.89      3.39 o
  -6   9  11       18.81       22.25      3.17 o
  -5   9  11       36.59       37.39      4.65 o
  -4   9  11       21.35       30.13      2.15 o
  -3   9  11       92.55       97.37      3.12 o
  -2   9  11      232.03      253.19      4.32 o
  -1   9  11       52.38       51.68      1.90 o
   0   9  11        7.31        7.04      1.01 o
   1   9  11       19.15       16.03      1.79 o
   2   9  11        4.57        7.15      1.12 o
   3   9  11        0.09        0.01      0.89 o
   4   9  11        3.94        4.59      1.56 o
   5   9  11       18.08       23.07      2.70 o
   6   9  11        0.29        1.64      1.55 o
  -8  10  11        0.17        1.82      2.01 o
  -7  10  11        2.57        3.68      2.29 o
  -6  10  11       31.27       31.45      2.57 o
  -5  10  11       23.91       19.83      2.73 o
  -4  10  11       22.93       30.80      2.49 o
  -3  10  11       32.52       31.91      2.22 o
  -2  10  11       92.94       93.90      2.91 o
  -1  10  11       86.71       96.13      2.14 o
   0  10  11       32.25       33.93      1.57 o
   1  10  11        2.16        0.91      0.79 o
   2  10  11        1.13        1.49      0.92 o
   3  10  11        2.69        0.75      1.24 o
   4  10  11       12.53       14.26      2.24 o
   5  10  11        0.60        0.10      1.10 o
  -8  11  11        0.05        8.80      3.76 o
  -7  11  11        4.29        6.81      2.24 o
  -6  11  11        0.03       -0.30      1.54 o
  -5  11  11        8.52        8.20      2.15 o
  -4  11  11        3.37        2.78      1.31 o
  -3  11  11       35.59       42.91      2.87 o
  -2  11  11       23.70       27.75      1.65 o
  -1  11  11        7.63        8.69      1.22 o
   0  11  11        3.03        4.09      1.09 o
   1  11  11        0.06        0.37      0.97 o
   2  11  11        9.70        8.86      4.26 o
   3  11  11       29.95       26.74      5.01 o
   4  11  11       14.08       13.07      1.97 o
   5  11  11        1.82        2.68      1.89 o
  -8  12  11        1.68        7.42      3.43 o
  -7  12  11        6.69       11.66      2.94 o
  -6  12  11       18.12       25.14      4.97 o
  -5  12  11        3.58        4.82      1.71 o
  -4  12  11        7.88        8.73      1.88 o
  -3  12  11       10.39       13.30      1.77 o
  -2  12  11       38.76       45.26      1.84 o
  -1  12  11        0.16        0.45      0.85 o
   0  12  11        0.49        1.48      0.86 o
   1  12  11        0.84        0.62      0.94 o
   2  12  11        0.13        0.33      1.17 o
   3  12  11       27.85       35.20      2.34 o
   4  12  11       13.80       13.11      5.51 o
  -7  13  11        3.84        8.31      3.96 o
  -6  13  11        4.57        7.60      2.65 o
  -5  13  11        0.61        0.76      1.39 o
  -4  13  11        3.13        3.03      1.52 o
  -3  13  11        0.90        0.71      1.12 o
  -2  13  11        1.79        0.80      1.13 o
  -1  13  11       71.66       79.05      2.10 o
   0  13  11        0.29        0.57      0.78 o
   1  13  11        2.09        1.30      1.26 o
   2  13  11        3.87        1.77      1.36 o
   3  13  11        4.60        1.83      1.64 o
   4  13  11        1.19        1.34      1.85 o
  -7  14  11        0.63        1.21      2.47 o
  -6  14  11        3.52        7.53      2.70 o
  -5  14  11        0.45        3.73      1.68 o
  -4  14  11        6.66        9.22      1.89 o
  -3  14  11        0.29        0.08      0.82 o
  -2  14  11        3.12        3.04      1.18 o
  -1  14  11        0.07        0.28      0.85 o
   0  14  11       38.12       37.59      1.84 o
   1  14  11        3.15        1.09      1.37 o
   2  14  11        6.39        0.02      1.20 o
   3  14  11        1.40        2.63      2.22 o
  -6  15  11        0.16        5.06      2.63 o
  -5  15  11        1.06        0.44      1.86 o
  -4  15  11        0.40        1.97      1.72 o
  -3  15  11        0.00        1.96      1.74 o
  -2  15  11       12.04        9.36      1.62 o
  -1  15  11        3.75        3.96      1.68 o
   0  15  11        2.88        2.44      1.42 o
   1  15  11        0.19        0.65      1.45 o
   2  15  11        1.94        2.79      3.52 o
   3  15  11        1.19        3.37      2.34 o
  -5  16  11        0.28        1.64      2.65 o
  -4  16  11        0.51       -0.37      1.73 o
  -3  16  11        5.87        3.83      1.66 o
  -2  16  11        8.89       10.64      3.60 o
  -1  16  11       16.78       13.26      4.71 o
   0  16  11        3.46        0.18      1.46 o
   1  16  11        3.23        1.14      1.84 o
   2  16  11        3.06        4.86      2.60 o
  -3  17  11        0.83        1.75      1.91 o
  -2  17  11        0.36        0.44      1.78 o
  -1  17  11        1.08        0.30      1.67 o
   0  17  11        1.04       -0.70      1.61 o
  -9   0  12       19.40       28.75      6.12 o
  -8   0  12        0.98        2.12      2.12 o
  -7   0  12        3.09        2.94      1.95 o
  -6   0  12       82.55       81.74      3.45 o
  -5   0  12       54.60       62.45      2.72 o
  -4   0  12       44.54       38.82      2.01 o
  -3   0  12       12.26       11.67      1.61 o
  -2   0  12       76.98       95.10      6.77 o
  -1   0  12      306.97      302.02     10.65 o
   0   0  12        8.20        9.60      4.00 o
   1   0  12        5.70        6.95      2.87 o
   2   0  12       82.72       80.88      3.18 o
   3   0  12       67.84       58.87      2.63 o
   4   0  12      127.05      141.83      7.64 o
   5   0  12        1.00        1.58      1.29 o
   6   0  12       18.76       25.51      2.48 o
  -9   1  12       32.57       31.37      5.12 o
  -8   1  12        1.28        1.27      1.65 o
  -7   1  12       29.46       32.37      2.16 o
  -6   1  12       16.03       15.02      1.56 o
  -5   1  12      239.87      237.91      4.41 o
  -4   1  12        0.48        2.15      0.79 o
  -3   1  12       54.79       52.07      2.23 o
  -2   1  12       63.95       76.11      4.52 o
  -1   1  12        8.62       10.30      2.82 o
   0   1  12        0.45       -0.96      2.06 o
   1   1  12       38.15       42.12      2.86 o
   2   1  12        0.10        0.07      0.37 o
   3   1  12       38.11       38.96      1.28 o
   4   1  12      106.03      120.68      3.06 o
   5   1  12        9.92       10.71      1.22 o
   6   1  12        9.33       10.10      1.44 o
 -10   2  12        1.43        2.03      2.71 o
  -9   2  12        5.72        0.02      1.54 o
  -8   2  12       23.23       19.50      3.92 o
  -7   2  12        6.31        8.41      1.63 o
  -6   2  12        2.91        3.45      1.38 o
  -5   2  12       28.59       32.15      1.62 o
  -4   2  12       30.66       33.30      1.30 o
  -3   2  12        0.28        0.74      0.44 o
  -2   2  12        1.33        1.14      0.32 o
  -1   2  12      147.55      141.42      5.57 o
   0   2  12        0.01        0.47      1.86 o
   1   2  12       26.90       29.91      1.26 o
   2   2  12        7.61        8.04      0.69 o
   3   2  12      660.02      693.61      7.10 o
   4   2  12       14.26       14.19      1.76 o
   5   2  12        1.45        1.00      0.89 o
   6   2  12        6.64        6.99      1.65 o
  -9   3  12        0.15       -2.13      2.32 o
  -8   3  12       30.59       35.23      4.44 o
  -7   3  12        1.34        2.50      1.38 o
  -6   3  12      136.08      143.00      3.44 o
  -5   3  12       71.65       70.79      2.30 o
  -4   3  12        0.05       -0.46      0.61 o
  -3   3  12        1.67        2.05      0.66 o
  -2   3  12       29.04       36.53      1.10 o
  -1   3  12        9.55       10.59      1.31 o
   0   3  12        4.12        2.97      0.72 o
   1   3  12        5.24        3.36      1.08 o
   2   3  12      234.49      254.17      3.20 o
   3   3  12       81.55       85.34      1.68 o
   4   3  12       80.02       82.41      2.11 o
   5   3  12       16.38       18.16      1.86 o
   6   3  12        0.06       -1.12      1.50 o
 -10   4  12        0.13        0.98      3.13 o
  -9   4  12        2.16        7.38      4.19 o
  -8   4  12        0.66        1.10      1.71 o
  -7   4  12        0.41       -0.81      1.46 o
  -6   4  12        0.13       -0.01      1.07 o
  -5   4  12       18.59       16.25      2.05 o
  -4   4  12       19.55       24.72      1.65 o
  -3   4  12        2.30        3.45      0.78 o
  -2   4  12       18.51       16.63      0.54 o
  -1   4  12        1.41        0.70      0.57 o
   0   4  12      196.69      203.21      4.97 o
   1   4  12        5.24        6.71      0.37 o
   2   4  12      172.59      174.36      2.76 o
   3   4  12       72.77       79.84      1.81 o
   4   4  12        1.81        1.72      0.94 o
   5   4  12        0.01        0.22      0.97 o
   6   4  12        1.37        2.91      1.50 o
  -9   5  12       10.40       13.90      3.79 o
  -8   5  12        3.78        4.17      1.86 o
  -7   5  12        7.71        8.92      1.95 o
  -6   5  12       79.89       87.75      3.62 o
  -5   5  12       57.00       50.53      2.43 o
  -4   5  12      110.33      108.60      2.45 o
  -3   5  12       70.69       72.92      1.57 o
  -2   5  12        0.00        0.20      0.52 o
  -1   5  12       78.43       79.85      1.43 o
   0   5  12       16.20       20.35      0.60 o
   1   5  12       74.02       75.95      1.38 o
   2   5  12        3.38        2.57      0.78 o
   3   5  12        3.88        3.88      1.18 o
   4   5  12       21.70       19.26      1.86 o
   5   5  12       15.10       17.97      1.98 o
   6   5  12       14.41       14.54      1.88 o
  -9   6  12        2.98        4.67      2.32 o
  -8   6  12        1.70        2.29      2.11 o
  -7   6  12       34.68       35.61      2.87 o
  -6   6  12        9.31        7.52      1.79 o
  -5   6  12       36.02       38.01      2.37 o
  -4   6  12        5.66        6.09      1.83 o
  -3   6  12      107.10      108.36      2.99 o
  -2   6  12       39.39       34.62      1.06 o
  -1   6  12       40.82       41.03      1.19 o
   0   6  12      110.22      124.94      1.69 o
   1   6  12       32.56       32.79      1.17 o
   2   6  12        1.33        0.46      0.79 o
   3   6  12        7.48       11.10      1.37 o
   4   6  12       11.50       12.36      1.61 o
   5   6  12        0.41       -0.38      1.02 o
   6   6  12        1.46        1.72      1.38 o
  -9   7  12        1.12        3.80      2.57 o
  -8   7  12        5.00        4.97      2.07 o
  -7   7  12       41.21       53.13      3.28 o
  -6   7  12        2.30        3.25      1.53 o
  -5   7  12        9.50        6.11      1.71 o
  -4   7  12        1.40        3.62      1.76 o
  -3   7  12      279.93      307.41      4.69 o
  -2   7  12       41.96       49.85      1.46 o
  -1   7  12       35.72       41.15      1.33 o
   0   7  12       24.27       30.76      1.10 o
   1   7  12        2.57        5.65      0.80 o
   2   7  12       13.34        9.90      1.49 o
   3   7  12        0.73       -0.39      1.08 o
   4   7  12        4.63        4.36      1.48 o
   5   7  12        5.52        4.89      1.44 o
   6   7  12        1.90        3.06      1.97 o
  -9   8  12        0.14        1.26      3.36 o
  -8   8  12       11.16       10.11      4.82 o
  -7   8  12        7.63        6.15      2.51 o
  -6   8  12       11.80       10.22      2.08 o
  -5   8  12        6.27        7.50      2.01 o
  -4   8  12        5.11        2.88      1.26 o
  -3   8  12      221.09      242.06      4.45 o
  -2   8  12      358.38      355.51      4.08 o
  -1   8  12      293.49      298.46      3.63 o
   0   8  12       72.37       77.25      1.59 o
   1   8  12       19.38       21.95      1.27 o
   2   8  12        8.50        9.97      1.44 o
   3   8  12        0.23        0.68      1.13 o
   4   8  12        0.19        1.37      1.24 o
   5   8  12        0.37        1.32      1.68 o
  -9   9  12        0.02       -2.54      2.54 o
  -8   9  12        0.10        1.18      2.45 o
  -7   9  12        0.44        2.63      1.77 o
  -6   9  12       33.15       32.97      2.42 o
  -5   9  12       13.26       14.25      1.82 o
  -4   9  12       37.42       52.00      2.07 o
  -3   9  12       17.06       17.41      1.51 o
  -2   9  12       58.38       63.85      1.91 o
  -1   9  12        3.99        5.98      1.00 o
   0   9  12        0.86        2.18      0.77 o
   1   9  12        6.34        6.25      1.26 o
   2   9  12        0.00        0.28      0.64 o
   3   9  12        0.01        1.02      1.39 o
   4   9  12        2.65        4.70      1.58 o
   5   9  12        1.14       -0.19      1.28 o
  -8  10  12        2.68        3.90      2.38 o
  -7  10  12        5.28        8.55      2.37 o
  -6  10  12        5.81        3.48      2.25 o
  -5  10  12       19.84       20.17      2.28 o
  -4  10  12       30.66       32.47      2.70 o
  -3  10  12        2.78        2.45      1.22 o
  -2  10  12        0.05        0.03      0.60 o
  -1  10  12       57.32       60.83      1.78 o
   0  10  12      100.99      104.06      2.30 o
   1  10  12        2.69        0.85      0.90 o
   2  10  12       13.55       16.10      2.53 o
   3  10  12        2.26        3.32      1.70 o
   4  10  12       12.40       14.40      2.39 o
   5  10  12        3.52        3.85      2.19 o
  -8  11  12        0.93       11.98      2.88 o
  -7  11  12        1.51        7.72      3.05 o
  -6  11  12        4.53        5.54      2.51 o
  -5  11  12        0.00        0.95      1.49 o
  -4  11  12        0.77        0.82      1.43 o
  -3  11  12        4.06        4.72      1.46 o
  -2  11  12        4.34        5.08      1.71 o
  -1  11  12       29.88       39.60      1.86 o
   0  11  12        0.55        1.03      0.89 o
   1  11  12        4.65        2.14      1.18 o
   2  11  12        2.00        0.62      1.14 o
   3  11  12       73.47       86.24      2.79 o
   4  11  12        0.98        0.30      1.53 o
  -7  12  12        0.14        2.36      2.31 o
  -6  12  12       22.54       26.05      2.86 o
  -5  12  12        0.53        1.60      1.45 o
  -4  12  12        2.39        0.99      1.25 o
  -3  12  12        2.35        2.46      1.15 o
  -2  12  12       20.94       21.05      1.62 o
  -1  12  12        4.85        1.89      1.05 o
   0  12  12        0.73       -0.16      0.67 o
   1  12  12        0.36        0.33      0.77 o
   2  12  12        5.40        1.39      1.41 o
   3  12  12        3.18        0.15      1.00 o
   4  12  12        9.29       10.76      2.31 o
  -7  13  12        0.12        1.41      2.67 o
  -6  13  12        0.03        0.78      2.42 o
  -5  13  12        0.00       -1.73      1.73 o
  -4  13  12        5.43        4.35      1.41 o
  -3  13  12        0.09        0.23      1.10 o
  -2  13  12       23.18       29.21      1.70 o
  -1  13  12       47.86       57.84      2.09 o
   0  13  12        2.82        2.66      1.00 o
   1  13  12        0.26        0.36      0.92 o
   2  13  12        0.10        0.22      1.34 o
   3  13  12        1.50        1.58      1.70 o
  -6  14  12        0.19        3.27      2.73 o
  -5  14  12       10.06       12.93      3.09 o
  -4  14  12        0.59        2.14      1.49 o
  -3  14  12        0.06        0.70      1.54 o
  -2  14  12        0.29        0.11      0.86 o
  -1  14  12       10.03        7.49      1.29 o
   0  14  12       13.19       13.06      1.48 o
   1  14  12        9.95        2.33      1.89 o
   2  14  12        1.99       -0.05      1.23 o
   3  14  12        3.73        7.61      2.49 o
  -5  15  12        2.04        3.19      1.87 o
  -4  15  12        0.31        2.50      2.23 o
  -3  15  12        0.04        0.39      1.18 o
  -2  15  12       14.78       12.77      1.59 o
  -1  15  12       23.78       34.30      2.53 o
   0  15  12        4.91        4.30      1.54 o
   1  15  12        2.80        0.50      1.50 o
   2  15  12        0.70        1.78      2.24 o
  -4  16  12        2.16       -2.06      2.06 o
  -3  16  12        0.05        0.83      1.25 o
  -2  16  12        1.58        2.30      1.56 o
  -1  16  12       18.68       23.28      5.15 o
   0  16  12        0.20        1.60      1.75 o
 -10   1  13        8.14       13.97      5.79 o
  -9   1  13       12.91       13.21     11.61 o
  -8   1  13        5.17        5.91      2.33 o
  -7   1  13        0.02        0.27      1.82 o
  -6   1  13       11.82       11.70      1.51 o
  -5   1  13       18.80       23.98      2.24 o
  -4   1  13      112.88      110.59      2.09 o
  -3   1  13       12.96       11.65      0.58 o
  -2   1  13        0.10       -1.22      2.31 o
  -1   1  13       10.44        9.24      4.94 o
   0   1  13        9.88       13.79      3.54 o
   1   1  13        5.52        5.60      2.54 o
   2   1  13        9.06        9.99      0.61 o
   3   1  13       17.73       17.62      2.00 o
   4   1  13        1.52        2.42      1.33 o
   5   1  13        0.33        0.92      0.84 o
   6   1  13        0.56        0.89      1.13 o
  -9   2  13       10.03        5.54      6.36 o
  -8   2  13        3.58        5.82      1.71 o
  -7   2  13        0.02       -0.41      1.40 o
  -6   2  13       13.32        9.93      1.39 o
  -5   2  13      198.06      206.17      3.23 o
  -4   2  13        0.10        0.89      0.63 o
  -3   2  13        0.00       -0.27      0.31 o
  -2   2  13        7.50        7.87      2.99 o
  -1   2  13      177.04      171.55      7.45 o
   0   2  13       12.76       17.29      4.12 o
   1   2  13        0.01        0.14      1.23 o
   2   2  13        3.90        4.42      0.51 o
   3   2  13       12.79       16.11      1.99 o
   4   2  13       54.33       55.48      2.03 o
   5   2  13        0.28        0.80      0.89 o
   6   2  13        1.56        1.16      1.70 o
  -9   3  13        0.07        8.99      3.65 o
  -8   3  13        9.91       14.15      2.08 o
  -7   3  13        0.24       -0.25      1.18 o
  -6   3  13        9.39        8.48      1.39 o
  -5   3  13        2.66        2.28      1.02 o
  -4   3  13        0.68        1.68      0.73 o
  -3   3  13       22.86       17.29      1.07 o
  -2   3  13       28.94       31.21      1.63 o
  -1   3  13        3.56        8.72      3.00 o
   0   3  13       39.81       39.90      6.58 o
   1   3  13       19.71       18.36      0.81 o
   2   3  13      152.39      155.29      3.85 o
   3   3  13        6.51        8.02      1.68 o
   4   3  13        1.07        0.73      0.84 o
   5   3  13        2.42        2.72      1.09 o
   6   3  13        0.08        1.02      1.30 o
  -9   4  13       15.87       17.19      6.00 o
  -8   4  13        4.76        6.17      2.17 o
  -7   4  13        0.00        0.12      0.92 o
  -6   4  13       70.52       74.10      2.42 o
  -5   4  13        1.51        0.71      0.92 o
  -4   4  13        0.10       -0.51      0.99 o
  -3   4  13       32.71       36.17      1.69 o
  -2   4  13       72.35       59.70      1.84 o
  -1   4  13      162.96      139.29      4.12 o
   0   4  13       77.43       77.14      2.89 o
   1   4  13       21.77       22.83      1.39 o
   2   4  13       10.99       10.51      0.98 o
   3   4  13        2.07        2.84      0.80 o
   4   4  13        8.47        7.15      1.09 o
   5   4  13       25.56       29.90      3.72 o
   6   4  13        0.56        1.61      1.27 o
  -9   5  13        1.20       -2.26      2.26 o
  -8   5  13        4.58        4.03      1.92 o
  -7   5  13        2.86        2.57      1.44 o
  -6   5  13        7.63        6.75      1.49 o
  -5   5  13        0.02       -0.16      0.84 o
  -4   5  13      197.71      214.05      5.55 o
  -3   5  13        0.66        1.42      0.94 o
  -2   5  13       21.55       20.03      1.53 o
  -1   5  13       18.96       18.69      1.48 o
   0   5  13       21.98       20.52      1.15 o
   1   5  13       88.26       80.07      2.99 o
   2   5  13        3.26        2.05      0.58 o
   3   5  13       16.81        8.97      3.39 o
   4   5  13       86.88       90.35      3.73 o
   5   5  13        7.59        4.81      1.48 o
  -9   6  13        1.92        7.49      2.65 o
  -8   6  13        0.97       -1.33      1.80 o
  -7   6  13       34.20       30.81      2.76 o
  -6   6  13        5.00        4.43      1.49 o
  -5   6  13        0.76        0.87      1.04 o
  -4   6  13        0.14       -0.22      0.99 o
  -3   6  13       72.98       76.65      2.39 o
  -2   6  13      191.39      188.55      2.26 o
  -1   6  13        4.30        6.60      0.80 o
   0   6  13        7.11        5.42      0.53 o
   1   6  13        0.10        0.56      0.56 o
   2   6  13        0.02        0.16      0.51 o
   3   6  13       22.76       24.33      3.02 o
   4   6  13        1.01        1.20      1.12 o
   5   6  13        3.88        2.70      1.50 o
  -9   7  13        0.37        0.46      1.71 o
  -8   7  13        0.46        2.51      2.68 o
  -7   7  13        2.80        3.32      1.70 o
  -6   7  13        0.98       -0.18      1.01 o
  -5   7  13        3.49        7.25      1.57 o
  -4   7  13        3.76        5.47      1.47 o
  -3   7  13       15.62       22.04      1.50 o
  -2   7  13        0.18        0.64      0.62 o
  -1   7  13       59.19       69.39      1.61 o
   0   7  13       12.63       12.81      0.93 o
   1   7  13        1.30        0.47      0.62 o
   2   7  13        8.84        6.52      1.68 o
   3   7  13       17.53        8.18      3.10 o
   4   7  13       12.88       15.17      2.69 o
   5   7  13        5.76        5.04      1.93 o
  -9   8  13        0.69        1.90      2.08 o
  -8   8  13        5.62        2.65      1.97 o
  -7   8  13        0.77        1.23      1.48 o
  -6   8  13        6.06        5.27      1.57 o
  -5   8  13        0.54       -0.59      1.22 o
  -4   8  13        0.79        1.09      1.07 o
  -3   8  13      160.37      143.59      2.77 o
  -2   8  13       14.91       18.14      1.46 o
  -1   8  13       11.46       11.35      0.94 o
   0   8  13        1.47        2.64      0.95 o
   1   8  13       14.89       11.19      1.40 o
   2   8  13        4.38        2.95      0.94 o
   3   8  13        0.35       -1.06      1.61 o
   4   8  13        0.36        1.24      1.15 o
   5   8  13        0.36       -0.11      1.19 o
  -8   9  13        1.43        3.52      2.78 o
  -7   9  13        1.39       -0.27      2.14 o
  -6   9  13        2.60        4.62      2.52 o
  -5   9  13        9.39       10.70      2.06 o
  -4   9  13      100.95      110.31      3.55 o
  -3   9  13        0.08        0.23      0.66 o
  -2   9  13        1.60        1.46      0.88 o
  -1   9  13        2.75        4.09      1.25 o
   0   9  13        6.73        5.51      1.00 o
   1   9  13       34.35       33.27      1.88 o
   2   9  13        1.20        1.25      0.78 o
   3   9  13        0.03        0.29      0.85 o
   4   9  13        0.23        0.59      1.14 o
  -8  10  13        1.46        6.28      2.69 o
  -7  10  13        0.01        1.24      1.65 o
  -6  10  13        0.76        1.05      1.47 o
  -5  10  13        9.14       13.66      2.31 o
  -4  10  13       71.60       72.55      2.79 o
  -3  10  13       15.36       12.47      1.56 o
  -2  10  13        1.78        2.38      0.89 o
  -1  10  13        0.25        0.08      0.62 o
   0  10  13        3.46        1.62      1.01 o
   1  10  13        7.47        4.89      1.83 o
   2  10  13        3.77        0.91      0.99 o
   3  10  13        6.73        3.21      1.74 o
   4  10  13        0.04        2.62      1.85 o
  -7  11  13       12.69       20.41      4.57 o
  -6  11  13        7.22        7.42      2.32 o
  -5  11  13        4.16        4.22      1.57 o
  -4  11  13        0.08        1.14      1.20 o
  -3  11  13       15.11       11.68      1.57 o
  -2  11  13        0.88        0.74      0.88 o
  -1  11  13       10.14       11.74      1.25 o
   0  11  13       19.01       20.03      1.62 o
   1  11  13        0.37       -0.47      0.96 o
   2  11  13        1.21       -0.11      0.89 o
   3  11  13        7.43        2.52      1.42 o
   4  11  13        0.00        1.72      1.86 o
  -7  12  13        2.08        8.63      3.76 o
  -6  12  13        1.69        3.07      2.18 o
  -5  12  13        0.66       -0.33      1.46 o
  -4  12  13        1.00        1.15      1.24 o
  -3  12  13       11.94       10.97      1.74 o
  -2  12  13        2.03        1.34      1.05 o
  -1  12  13       18.29       19.66      1.44 o
   0  12  13        0.52        1.78      1.04 o
   1  12  13        0.04       -0.24      0.72 o
   2  12  13        0.20        0.56      1.12 o
   3  12  13        0.04       -0.55      1.28 o
  -6  13  13        3.13        6.62      2.09 o
  -5  13  13        1.86        5.03      4.51 o
  -4  13  13        1.17        0.70      1.27 o
  -3  13  13        3.54        4.64      1.33 o
  -2  13  13       22.98       27.32      2.06 o
  -1  13  13        1.64        2.86      1.10 o
   0  13  13       27.76       28.89      1.89 o
   1  13  13        5.93        1.53      1.11 o
   2  13  13        0.07        0.01      1.38 o
  -6  14  13        4.18        4.62      3.42 o
  -5  14  13        1.49        0.71      1.48 o
  -4  14  13        0.01        1.03      1.55 o
  -3  14  13        2.13        2.43      1.33 o
  -2  14  13        5.46        5.51      1.55 o
  -1  14  13        5.37        6.81      1.33 o
   0  14  13       19.93       25.63      2.20 o
   1  14  13        3.71        1.16      1.58 o
   2  14  13        6.61        2.50      2.81 o
  -4  15  13        6.01        8.23      2.73 o
  -3  15  13        2.80        3.17      1.67 o
  -2  15  13        4.87        4.68      1.73 o
  -1  15  13       21.52       20.19      5.94 o
   0  15  13        4.61        2.47      1.59 o
   1  15  13        7.44        2.65      3.46 o
  -2  16  13       22.31       29.94      4.16 o
  -1  16  13       10.51        5.72      2.65 o
  -9   0  14        1.91        0.16      1.74 o
  -8   0  14        0.52        0.80      1.70 o
  -7   0  14        0.00       -0.89      1.45 o
  -6   0  14        0.73        0.22      1.05 o
  -5   0  14       38.71       48.84      2.13 o
  -4   0  14      124.44      133.90      3.93 o
  -3   0  14       34.41       49.34      7.05 o
  -2   0  14       24.76       29.22      6.01 o
  -1   0  14       38.19       47.94      6.54 o
   0   0  14      252.84      285.77     18.34 o
   1   0  14       53.21       62.19      5.70 o
   2   0  14       59.65       79.94      8.12 o
   3   0  14       13.60       13.08      2.67 o
   4   0  14       15.59       12.07      7.09 o
   5   0  14        0.11        4.54      6.06 o
  -8   1  14        0.18       -0.02      1.51 o
  -7   1  14        5.35        4.05      1.48 o
  -6   1  14       20.07       21.42      1.49 o
  -5   1  14      105.48      100.41      2.18 o
  -4   1  14      206.50      207.54      3.76 o
  -3   1  14       57.99       63.65      5.25 o
  -2   1  14      160.24      172.45      6.83 o
  -1   1  14      204.87      220.71     11.71 o
   0   1  14      196.65      194.21      8.59 o
   1   1  14       15.62       11.58      2.58 o
   2   1  14      107.06      123.76      8.06 o
   3   1  14      147.61      158.44      6.73 o
   4   1  14        0.68        0.94      1.27 o
   5   1  14        3.80        4.94      4.37 o
  -8   2  14        1.92       -1.92      2.87 o
  -7   2  14        0.22       -0.18      1.22 o
  -6   2  14        0.02       -0.26      1.51 o
  -5   2  14       84.56       81.01      2.48 o
  -4   2  14      115.19      114.24      3.46 o
  -3   2  14        6.58        3.92      0.78 o
  -2   2  14        5.46        3.91      3.52 o
  -1   2  14       15.79       20.62      3.82 o
   0   2  14        1.49        3.86      2.83 o
   1   2  14        0.40       -0.06      1.45 o
   2   2  14        1.40        2.14      0.97 o
   3   2  14        0.80        0.79      0.47 o
   4   2  14       12.20        7.95      3.18 o
   5   2  14        0.28        0.35      3.11 o
  -9   3  14        0.05        0.46      2.22 o
  -8   3  14        2.09        4.27      2.94 o
  -7   3  14        1.13        1.41      1.31 o
  -6   3  14        9.95        7.13      2.24 o
  -5   3  14       31.64       33.28      1.61 o
  -4   3  14       27.58       27.20      1.04 o
  -3   3  14        0.00       -0.78      0.78 o
  -2   3  14        0.60        0.73      2.45 o
  -1   3  14        3.92        7.18      3.16 o
   0   3  14       30.41       37.54      7.34 o
   1   3  14       29.21       32.56      3.05 o
   2   3  14       21.87       12.67      6.67 o
   3   3  14        1.77        1.33      0.77 o
   4   3  14       62.16       64.35      6.52 o
   5   3  14        3.66        3.59      4.19 o
  -9   4  14        2.75        2.11      1.79 o
  -8   4  14        0.98        1.29      1.78 o
  -7   4  14        5.84        3.12      1.44 o
  -6   4  14        0.77        1.41      1.17 o
  -5   4  14       89.38       93.91      2.35 o
  -4   4  14       44.54       42.51      1.40 o
  -3   4  14       38.51       38.47      1.81 o
  -2   4  14        6.22        7.25      0.59 o
  -1   4  14       56.43       52.15      2.20 o
   0   4  14       12.84        8.96      0.49 o
   1   4  14        2.40        3.15      0.58 o
   2   4  14        4.69        0.98      1.19 o
   3   4  14      100.43      104.22      3.44 o
   4   4  14        0.78        1.25      1.31 o
   5   4  14        9.74        4.90      2.76 o
  -9   5  14        2.18        3.06      2.27 o
  -8   5  14       23.11       25.06      3.22 o
  -7   5  14        4.18        2.07      1.71 o
  -6   5  14        0.21        0.17      1.07 o
  -5   5  14        0.27        1.00      0.95 o
  -4   5  14        3.41        2.76      0.92 o
  -3   5  14       66.32       68.88      3.09 o
  -2   5  14      107.53      109.11      4.10 o
  -1   5  14        9.23        5.53      0.77 o
   0   5  14        8.39        9.02      1.06 o
   1   5  14        3.33        3.14      0.70 o
   2   5  14        4.62        2.62      1.53 o
   3   5  14       14.47       10.89      3.89 o
   4   5  14       18.98       21.12      5.55 o
   5   5  14        3.39        3.22      1.93 o
  -9   6  14       11.15       16.29      3.02 o
  -8   6  14        7.29        6.72      2.19 o
  -7   6  14       16.32       10.63      3.02 o
  -6   6  14        0.75        0.28      1.06 o
  -5   6  14       28.88       36.49      3.86 o
  -4   6  14       39.58       37.21      1.97 o
  -3   6  14        4.37        5.35      1.12 o
  -2   6  14        2.17        1.71      0.56 o
  -1   6  14       65.93       65.60      2.04 o
   0   6  14       61.61       61.49      2.20 o
   1   6  14        6.42        4.89      1.05 o
   2   6  14        4.05        2.11      0.64 o
   3   6  14        2.24        2.13      1.41 o
   4   6  14        1.86        2.77      2.10 o
   5   6  14        1.93        1.84      2.75 o
  -8   7  14       19.08       21.74      3.69 o
  -7   7  14        1.63        1.22      1.54 o
  -6   7  14        0.29        1.33      1.29 o
  -5   7  14       20.68       24.93      1.80 o
  -4   7  14        4.88        3.86      1.49 o
  -3   7  14      291.81      313.49      4.58 o
  -2   7  14        0.10        0.30      0.67 o
  -1   7  14        2.98        3.90      0.52 o
   0   7  14       35.60       34.40      1.99 o
   1   7  14        0.12        0.24      0.47 o
   2   7  14       13.45        9.95      2.84 o
   3   7  14        5.69        6.79      2.21 o
   4   7  14        0.11        0.45      1.29 o
  -8   8  14        3.71        3.99      2.18 o
  -7   8  14        3.33        3.99      1.97 o
  -6   8  14        0.10       -0.38      1.47 o
  -5   8  14        8.88       11.81      1.55 o
  -4   8  14       75.85       83.24      2.73 o
  -3   8  14       20.96       21.56      1.55 o
  -2   8  14       11.09       13.27      0.93 o
  -1   8  14      160.75      172.52      2.31 o
   0   8  14      107.84      120.85      2.49 o
   1   8  14       17.03       19.01      2.39 o
   2   8  14        1.11        0.59      0.61 o
   3   8  14        1.60       -0.58      1.95 o
   4   8  14        0.75        2.09      2.57 o
  -8   9  14        5.79        9.99      2.69 o
  -7   9  14        0.94        1.50      2.39 o
  -6   9  14        0.99        2.19      1.46 o
  -5   9  14        0.04        0.33      1.66 o
  -4   9  14       20.91       22.80      2.45 o
  -3   9  14       15.70       14.43      2.05 o
  -2   9  14        0.22        0.47      0.78 o
  -1   9  14       11.78       13.23      1.10 o
   0   9  14       35.38       37.82      1.46 o
   1   9  14        1.86        0.30      0.92 o
   2   9  14        0.08       -0.49      0.88 o
   3   9  14        0.33        0.89      2.08 o
   4   9  14        0.63        3.96      2.26 o
  -7  10  14        0.19        2.28      2.19 o
  -6  10  14        0.06       -0.16      1.38 o
  -5  10  14       20.96       22.86      2.13 o
  -4  10  14        2.36        0.29      0.99 o
  -3  10  14        4.41        1.71      1.03 o
  -2  10  14       11.22       13.42      2.03 o
  -1  10  14        1.82        2.81      0.90 o
   0  10  14        0.02       -0.65      0.72 o
   1  10  14        7.61        3.02      1.20 o
   2  10  14        0.00        0.16      0.86 o
   3  10  14        5.21        2.68      2.02 o
  -7  11  14        0.19       -2.29      2.29 o
  -6  11  14        1.24        4.24      2.02 o
  -5  11  14        5.45        4.54      2.07 o
  -4  11  14       11.16        9.47      2.24 o
  -3  11  14        0.43        0.78      0.96 o
  -2  11  14        1.07        1.34      1.01 o
  -1  11  14        1.92        1.80      0.94 o
   0  11  14        0.06        0.84      0.88 o
   1  11  14        4.28        0.75      0.93 o
   2  11  14        1.68        0.86      1.02 o
   3  11  14        5.02        1.85      3.67 o
  -6  12  14        0.79       -1.96      1.96 o
  -5  12  14       12.45       19.43      3.14 o
  -4  12  14        0.26       -0.57      1.51 o
  -3  12  14        1.87        1.39      1.02 o
  -2  12  14        3.12        0.98      1.08 o
  -1  12  14        0.87        1.90      0.93 o
   0  12  14       11.75        8.68      1.63 o
   1  12  14        6.17        5.65      1.66 o
   2  12  14        8.61       -0.04      3.05 o
  -6  13  14        0.23        2.02      2.86 o
  -5  13  14        0.70        1.26      1.55 o
  -4  13  14        1.60        1.63      2.56 o
  -3  13  14        0.00        0.79      1.54 o
  -2  13  14        7.15        5.33      1.46 o
  -1  13  14        0.30       -0.63      1.05 o
   0  13  14        6.49        2.99      1.08 o
   1  13  14        1.61        2.14      1.41 o
  -5  14  14        0.15       -0.40      2.01 o
  -4  14  14        8.03       12.29      2.63 o
  -3  14  14        2.60        5.55      1.59 o
  -2  14  14        4.14        2.30      1.26 o
  -1  14  14       63.52       75.16      2.82 o
   0  14  14       13.14        8.51      2.93 o
   1  14  14        0.00       -1.73      2.16 o
  -3  15  14        0.00        0.20      1.05 o
  -2  15  14       12.61        4.65      1.95 o
  -1  15  14        5.41        2.24      1.76 o
  -9   1  15        0.32        0.62      1.91 o
  -8   1  15        0.40       -0.76      2.12 o
  -7   1  15        0.25        0.23      1.28 o
  -6   1  15        0.56       -0.21      0.75 o
  -5   1  15        1.10        2.99      0.88 o
  -4   1  15        6.01        5.29      0.67 o
  -3   1  15        0.09       -1.78      2.89 o
  -2   1  15       72.23       88.85      8.46 o
  -1   1  15       12.75       11.82      3.62 o
   0   1  15        1.73        2.20      2.86 o
   1   1  15       42.04       36.33     14.04 o
   2   1  15       43.97       55.60      3.97 o
   3   1  15        3.25        2.26      2.69 o
   4   1  15        2.66       -2.50      3.91 o
   5   1  15        2.87        4.33      4.51 o
  -9   2  15        0.74       -0.02      1.13 o
  -8   2  15        2.56        1.39      1.47 o
  -7   2  15        0.41        0.16      1.91 o
  -6   2  15       16.47       16.44      2.32 o
  -5   2  15      120.22      122.50      3.18 o
  -4   2  15       12.84       12.83      0.95 o
  -3   2  15       39.80       48.75      6.15 o
  -2   2  15       65.58       73.35      7.16 o
  -1   2  15       45.74       42.42      5.70 o
   0   2  15        6.17        4.06      3.03 o
   1   2  15        1.84        0.35      2.17 o
   2   2  15       12.56        3.92      3.50 o
   3   2  15       43.18       52.97     10.10 o
   4   2  15        0.00        2.30      3.80 o
  -9   3  15        1.24       -0.38      3.39 o
  -8   3  15        2.72        2.50      1.63 o
  -7   3  15       11.05       13.65      2.50 o
  -6   3  15        6.63       11.10      4.00 o
  -5   3  15       26.23       25.38      3.00 o
  -4   3  15        2.54        4.36      0.69 o
  -3   3  15       55.01       57.94      3.99 o
  -2   3  15       72.65       85.09      5.57 o
  -1   3  15       41.94       37.93      7.30 o
   0   3  15        3.21        0.72      2.36 o
   1   3  15        0.20       -0.12      2.33 o
   2   3  15        2.31        0.57      1.81 o
   3   3  15       17.45        7.47      5.43 o
   4   3  15        3.78        2.29      3.88 o
  -9   4  15        0.61        4.56      2.96 o
  -8   4  15       11.12        8.35      4.11 o
  -7   4  15        0.20       -0.31      1.57 o
  -6   4  15        0.01        0.82      1.23 o
  -5   4  15       19.60       20.57      3.20 o
  -4   4  15       10.72        9.43      0.75 o
  -3   4  15       39.49       47.59      2.01 o
  -2   4  15       26.35       35.39      6.92 o
  -1   4  15       64.56       76.27      6.41 o
   0   4  15       14.07        7.10      6.86 o
   1   4  15        0.75       -0.05      1.54 o
   2   4  15        7.41        1.07      1.90 o
   3   4  15        0.89       -0.55      2.12 o
   4   4  15        5.52        0.70      3.28 o
  -9   5  15        9.97       10.69      3.34 o
  -8   5  15        4.62        1.15      1.85 o
  -7   5  15        5.68        4.53      1.90 o
  -6   5  15        0.26        1.06      1.19 o
  -5   5  15       13.14       12.87      2.60 o
  -4   5  15       18.49       26.94      1.42 o
  -3   5  15       58.81       63.33      2.45 o
  -2   5  15       36.72       40.63      1.58 o
  -1   5  15       37.28       31.95      1.21 o
   0   5  15        1.04        0.46      0.64 o
   1   5  15        0.15        0.11      0.36 o
   2   5  15        8.32        2.98      2.52 o
   3   5  15       16.03       10.74      8.06 o
   4   5  15        2.05       -1.42      3.55 o
  -8   6  15        6.34       10.01      3.69 o
  -7   6  15        0.89        1.70      1.41 o
  -6   6  15        3.24        0.18      0.92 o
  -5   6  15       11.95       12.04      2.46 o
  -4   6  15       67.10       70.55      3.66 o
  -3   6  15        2.91        2.43      0.48 o
  -2   6  15        0.93        1.52      0.70 o
  -1   6  15       34.00       38.70      1.24 o
   0   6  15       11.13        6.22      1.62 o
   1   6  15        1.77        1.38      0.71 o
   2   6  15        0.47        0.19      2.08 o
   3   6  15        2.95        1.06      3.12 o
   4   6  15        0.01       -2.11      4.50 o
  -8   7  15        6.31        5.88      2.00 o
  -7   7  15        0.28        1.00      1.36 o
  -6   7  15        0.32        1.16      1.76 o
  -5   7  15       14.38        8.89      4.45 o
  -4   7  15        4.23        1.04      1.24 o
  -3   7  15        5.22        5.94      0.91 o
  -2   7  15        0.16       -0.24      0.30 o
  -1   7  15       16.49       15.96      3.11 o
   0   7  15        0.59        0.55      0.73 o
   1   7  15        0.00        0.32      0.80 o
   2   7  15        0.20       -0.02      1.40 o
   3   7  15        4.22        5.05      5.85 o
   4   7  15        0.00       -1.21      3.41 o
  -8   8  15        0.10        6.15      2.22 o
  -7   8  15        0.79        0.41      1.19 o
  -6   8  15        1.56        1.49      1.40 o
  -5   8  15        8.11        4.54      1.31 o
  -4   8  15        2.00        1.36      1.22 o
  -3   8  15        0.02       -0.14      0.52 o
  -2   8  15        2.93        1.84      0.58 o
  -1   8  15        0.06        0.28      0.51 o
   0   8  15       70.37       80.41      3.01 o
   1   8  15        1.43        0.68      1.08 o
   2   8  15        9.11        4.85      2.69 o
   3   8  15        0.02        0.34      2.66 o
  -7   9  15        0.04        0.13      1.81 o
  -6   9  15        2.84        6.53      3.92 o
  -5   9  15        3.14        1.19      1.15 o
  -4   9  15       16.70       23.00      2.52 o
  -3   9  15        8.40        5.17      1.15 o
  -2   9  15        2.40        3.31      0.92 o
  -1   9  15        2.22        2.32      0.82 o
   0   9  15       16.47       19.81      1.71 o
   1   9  15        0.41        0.45      1.03 o
   2   9  15        8.43        2.12      2.35 o
   3   9  15        2.58        5.57      4.67 o
  -7  10  15        3.11        6.82      2.14 o
  -6  10  15        0.26        1.65      1.75 o
  -5  10  15        0.28       -1.76      2.31 o
  -4  10  15       20.00       20.07      3.30 o
  -3  10  15       15.62       14.48      2.18 o
  -2  10  15        0.00        0.38      0.54 o
  -1  10  15        1.91        1.00      0.71 o
   0  10  15        1.23        2.56      1.43 o
   1  10  15        0.19        1.71      1.54 o
   2  10  15        2.19        2.25      1.40 o
  -6  11  15        0.06        3.19      1.80 o
  -5  11  15        1.27        1.83      4.69 o
  -4  11  15        3.87        4.76      1.85 o
  -3  11  15       28.15       27.20      1.89 o
  -2  11  15        5.41        5.21      0.97 o
  -1  11  15        0.16       -0.35      1.26 o
   0  11  15        2.95        1.31      1.18 o
   1  11  15        1.14        1.78      1.66 o
   2  11  15        0.12        1.37      1.99 o
  -6  12  15        0.25        2.28      2.14 o
  -5  12  15        0.68        2.28      1.63 o
  -4  12  15        0.04        1.00      1.87 o
  -3  12  15        3.62        3.08      1.21 o
  -2  12  15       16.35       25.10      2.52 o
  -1  12  15        0.11        1.13      1.45 o
   0  12  15        0.09       -0.07      1.36 o
   1  12  15        0.01        1.10      1.62 o
  -5  13  15        1.19        4.51      1.80 o
  -4  13  15        1.94        1.83      1.70 o
  -3  13  15        4.33        4.17      1.89 o
  -2  13  15        2.69        2.53      1.20 o
  -1  13  15        0.88        0.53      1.64 o
   0  13  15        1.22        1.10      1.33 o
  -3  14  15        0.44        1.78      1.51 o
  -2  14  15        0.60       -0.02      0.82 o
  -1  14  15        0.03        1.31      1.42 o
  -9   0  16        0.85        0.98      1.94 o
  -8   0  16        0.58        1.02      2.15 o
  -7   0  16        0.53       -0.13      1.09 o
  -6   0  16        0.05        1.47      1.48 o
  -5   0  16        0.02        0.96      0.85 o
  -4   0  16       23.57       30.65     11.36 o
  -3   0  16      109.06      117.63      9.48 o
  -2   0  16       44.03       44.08      6.93 o
  -1   0  16        0.12        2.03      4.04 o
   0   0  16       85.09      104.93      8.86 o
   1   0  16        8.24        0.16      5.03 o
   2   0  16      128.34      156.09     10.37 o
   3   0  16       22.54       21.75     18.53 o
   4   0  16        0.05       -2.14      5.57 o
  -9   1  16        0.01       -3.32      3.32 o
  -8   1  16        0.30       -1.00      1.50 o
  -7   1  16        0.89       -0.86      0.94 o
  -6   1  16        0.51        1.15      0.83 o
  -5   1  16        0.03        0.02      0.68 o
  -4   1  16        3.74        1.72      0.62 o
  -3   1  16        3.60        3.36      3.27 o
  -2   1  16        0.46       -2.16      2.85 o
  -1   1  16        1.92        4.15      3.25 o
   0   1  16       34.51       28.77     21.08 o
   1   1  16       33.34       -0.19      2.28 o
   2   1  16        0.47        0.78      2.03 o
   3   1  16        9.23        4.31      2.83 o
   4   1  16        2.79        1.42      3.82 o
  -8   2  16        2.32        2.77      2.02 o
  -7   2  16        6.38        6.01      1.92 o
  -6   2  16        9.38       10.56      1.88 o
  -5   2  16        8.56        7.04      0.93 o
  -4   2  16      107.60      108.48      6.60 o
  -3   2  16        2.78        0.75      2.67 o
  -2   2  16        4.70        0.16      3.55 o
  -1   2  16       11.97        9.58      5.05 o
   0   2  16        4.70        0.00      1.62 o
   1   2  16       37.71       26.57     18.68 o
   2   2  16        0.42       -0.04      1.47 o
   3   2  16        3.68        2.03      2.55 o
   4   2  16        6.04        0.15      4.46 o
  -8   3  16        0.41        0.72      1.96 o
  -7   3  16        3.60        2.77      1.24 o
  -6   3  16        4.13        3.57      1.43 o
  -5   3  16       53.80       64.35      4.17 o
  -4   3  16       15.79       12.93      2.28 o
  -3   3  16       91.90      111.73      6.75 o
  -2   3  16        1.35       -1.00      3.11 o
  -1   3  16       22.68       18.20     15.09 o
   0   3  16        0.29        0.17      2.08 o
   1   3  16        2.32       -0.18      2.07 o
   2   3  16        0.02        0.58      1.91 o
   3   3  16        2.71        1.18      2.37 o
   4   3  16       12.29        0.05      4.11 o
  -8   4  16        3.48        6.03      2.57 o
  -7   4  16        0.75        0.88      1.10 o
  -6   4  16        3.14        3.86      1.33 o
  -5   4  16        0.30        1.60      1.19 o
  -4   4  16       61.99       71.61      1.82 o
  -3   4  16       33.09       24.70     15.59 o
  -2   4  16        1.73        0.84      2.95 o
  -1   4  16        0.17       -2.92      2.93 o
   0   4  16        0.33       -0.08      3.20 o
   1   4  16        0.44       -0.08      1.87 o
   2   4  16       12.53        3.69      3.22 o
   3   4  16        1.57        1.76      2.46 o
  -8   5  16        0.72        2.55      1.53 o
  -7   5  16        0.97        1.94      2.06 o
  -6   5  16        0.01        0.23      0.97 o
  -5   5  16        2.32        0.91      0.81 o
  -4   5  16       69.67       72.98      3.33 o
  -3   5  16        3.24        2.05      1.34 o
  -2   5  16        2.58        0.10      2.54 o
  -1   5  16        1.85        0.37      2.27 o
   0   5  16        5.55       -0.26      2.66 o
   1   5  16        3.24       -0.09      1.88 o
   2   5  16        3.58        1.17      2.32 o
   3   5  16        5.95        2.32      4.54 o
  -8   6  16        1.52        2.74      1.51 o
  -7   6  16        0.22        0.17      1.23 o
  -6   6  16        2.20        1.87      1.41 o
  -5   6  16        0.35       -0.37      0.83 o
  -4   6  16       61.73       60.95      8.87 o
  -3   6  16        0.13        0.22      0.65 o
  -2   6  16        0.22        0.44      0.58 o
  -1   6  16        2.82        1.46      3.02 o
   0   6  16        3.55       -0.07      1.89 o
   1   6  16        0.16       -0.19      1.96 o
   2   6  16        4.13       -0.22      2.72 o
   3   6  16        0.18        1.10      3.46 o
  -8   7  16        0.55       -2.11      2.78 o
  -7   7  16        0.77        1.52      1.25 o
  -6   7  16        0.01        0.69      1.19 o
  -5   7  16       53.75       54.57      7.88 o
  -4   7  16       12.71        8.11      3.10 o
  -3   7  16        0.01        0.34      1.22 o
  -2   7  16        0.02       -0.47      0.65 o
  -1   7  16        0.00        0.09      2.38 o
   0   7  16        3.09       -0.20      2.00 o
   1   7  16       20.36        0.16      3.17 o
   2   7  16        0.77        0.34      2.01 o
   3   7  16        5.05        0.96      3.34 o
  -7   8  16        0.12        1.02      2.13 o
  -6   8  16        0.17        1.29      1.28 o
  -5   8  16        0.76        1.46      1.40 o
  -4   8  16        5.82        1.78      0.98 o
  -3   8  16       12.39       -0.69      1.65 o
  -2   8  16        0.82        0.19      1.12 o
  -1   8  16        2.78        0.01      1.70 o
   0   8  16       44.38       53.58      4.73 o
   1   8  16        3.03        0.10      1.82 o
   2   8  16        2.93        0.15      1.77 o
  -7   9  16        0.32       -0.75      1.54 o
  -6   9  16        0.75       -0.52      1.15 o
  -5   9  16        0.25        2.11      3.89 o
  -4   9  16       24.57       23.27      3.27 o
  -3   9  16       10.44        6.37      3.10 o
  -2   9  16        0.36        1.08      1.03 o
  -1   9  16       10.67        7.38      2.07 o
   0   9  16       10.34        6.61      7.05 o
   1   9  16       14.57        5.23      6.25 o
   2   9  16        2.86       -0.24      2.16 o
  -6  10  16        0.06        1.11      1.34 o
  -5  10  16        5.26        2.97      1.63 o
  -4  10  16        0.45       -2.21      2.21 o
  -3  10  16       24.44       20.11      7.45 o
  -2  10  16        0.01        1.30      1.72 o
  -1  10  16        0.30       -0.52      1.21 o
   0  10  16        2.84        0.50      1.93 o
   1  10  16        0.01        1.99      2.32 o
  -6  11  16        2.00        2.52      5.30 o
  -5  11  16        0.05        0.20      1.34 o
  -4  11  16        3.27        2.20      1.87 o
  -3  11  16        0.07        0.92      1.59 o
  -2  11  16        0.65        0.37      1.22 o
  -1  11  16       11.37        9.22      2.61 o
   0  11  16        3.87        3.20      3.50 o
   1  11  16        6.01       10.92      3.41 o
  -5  12  16        6.15        8.00      2.75 o
  -4  12  16        0.21        1.83      1.78 o
  -3  12  16        3.16        2.03      1.59 o
  -2  12  16        0.63        0.46      1.64 o
  -1  12  16        4.97        6.60      1.76 o
   0  12  16        0.00       -2.27      2.27 o
  -3  13  16        0.44        1.99      1.95 o
  -2  13  16        3.72        6.45      1.94 o
  -8   1  17        0.03       -1.65      2.60 o
  -7   1  17        2.01        2.33      1.02 o
  -6   1  17        5.53        3.08      1.39 o
  -5   1  17        0.72        2.52      3.36 o
  -4   1  17        5.09        3.29      3.85 o
  -3   1  17        0.06       -2.19      3.76 o
  -2   1  17       10.50       11.89      3.94 o
  -1   1  17        1.54        5.80      3.46 o
   0   1  17        6.36        0.00      2.74 o
   1   1  17        1.91       -0.02      1.96 o
   2   1  17       62.66       77.18      6.63 o
   3   1  17       10.77        5.64      3.63 o
  -8   2  17        0.13        1.94      2.74 o
  -7   2  17        0.03       -0.57      1.12 o
  -6   2  17        4.11        1.81      0.95 o
  -5   2  17       13.68       13.41     10.06 o
  -4   2  17        4.35        6.81      3.89 o
  -3   2  17        0.08       -2.15      3.87 o
  -2   2  17        9.10        7.60      6.39 o
  -1   2  17        3.37        0.83      2.69 o
   0   2  17        0.51       -0.13      3.60 o
   1   2  17       45.75       50.17      5.28 o
   2   2  17        0.40        2.31      2.49 o
   3   2  17        0.15        0.01      2.07 o
  -8   3  17        0.21       -0.79      5.01 o
  -7   3  17        0.67       -0.09      0.86 o
  -6   3  17        0.21        1.81      0.87 o
  -5   3  17        0.00       -0.36      2.68 o
  -4   3  17       15.85       14.87     11.96 o
  -3   3  17       20.96       10.15     10.41 o
  -2   3  17        2.88        0.56      2.56 o
  -1   3  17       13.01        9.72      7.80 o
   0   3  17        4.19        0.02      2.37 o
   1   3  17        6.98        0.16      2.22 o
   2   3  17        8.07        3.56      3.31 o
   3   3  17        3.38        0.19      2.45 o
  -8   4  17        7.81        4.94      1.51 o
  -7   4  17        0.21        0.59      0.90 o
  -6   4  17        0.15        1.44      1.03 o
  -5   4  17        0.43        0.86      1.13 o
  -4   4  17       41.70       49.45     29.26 o
  -3   4  17        0.08        1.02      3.44 o
  -2   4  17        4.82        3.11      3.14 o
  -1   4  17        0.47       -1.83      3.51 o
   0   4  17        0.12       -0.09      2.03 o
   1   4  17        0.37        0.09      2.01 o
   2   4  17        3.05        0.12      2.39 o
   3   4  17        5.61        7.78      6.13 o
  -7   5  17        0.32        0.14      0.84 o
  -6   5  17        0.80        0.85      1.53 o
  -5   5  17       11.82        6.12      3.54 o
  -4   5  17       19.10       20.56     13.93 o
  -3   5  17       15.98       15.83     10.16 o
  -2   5  17        0.39        3.19      3.07 o
  -1   5  17        2.30        3.06      3.64 o
   0   5  17        2.23        0.12      2.09 o
   1   5  17        8.83       -0.03      1.81 o
   2   5  17        1.80        0.12      3.13 o
  -7   6  17        0.54        1.53      1.98 o
  -6   6  17        0.64        1.49      2.89 o
  -5   6  17        9.11        4.47      1.85 o
  -4   6  17        4.27       -1.67      3.75 o
  -3   6  17        0.13       -0.60      2.45 o
  -2   6  17        1.20        0.28      2.85 o
  -1   6  17        0.37       -0.12      2.53 o
   0   6  17       54.72       63.89      5.45 o
   1   6  17        0.65        0.12      2.03 o
   2   6  17        0.87       -0.04      1.88 o
  -7   7  17        0.00       -0.59      2.23 o
  -6   7  17        0.57        2.24      2.20 o
  -5   7  17        0.65        0.37      1.10 o
  -4   7  17        0.00       -0.43      2.44 o
  -3   7  17        1.48        0.02      2.57 o
  -2   7  17        0.25       -0.10      2.01 o
  -1   7  17       17.70        0.00      1.67 o
   0   7  17        0.16        0.07      1.93 o
   1   7  17        2.88        0.00      2.72 o
   2   7  17        1.10       -0.15      2.31 o
  -6   8  17        0.17       -0.28      1.94 o
  -5   8  17        7.96        3.02      1.54 o
  -4   8  17        6.02       -0.46      5.97 o
  -3   8  17        7.60        0.35      2.31 o
  -2   8  17        0.14       -1.51      3.96 o
  -1   8  17        8.49       -0.28      2.14 o
   0   8  17        0.03       -0.09      3.14 o
   1   8  17        0.98        0.01      1.72 o
  -6   9  17        0.86        4.52      2.75 o
  -5   9  17        0.22       -1.33      2.79 o
  -4   9  17       10.91        5.90      3.75 o
  -3   9  17        0.79        2.56      4.29 o
  -2   9  17        0.91       -1.08      3.73 o
  -1   9  17        0.07        1.05      2.63 o
   0   9  17        1.53        4.59      4.73 o
   1   9  17        9.18       -0.11      2.01 o
  -5  10  17        2.63        2.20      2.02 o
  -4  10  17        0.46        1.46      2.13 o
  -3  10  17        6.48       12.01      5.37 o
  -2  10  17        1.81        4.43      7.07 o
  -1  10  17        0.09       -2.63      3.21 o
   0  10  17        0.85        0.17      1.84 o
  -4  11  17        2.76        2.16      2.06 o
  -3  11  17        3.01        4.54      4.46 o
  -2  11  17        0.17        6.78      5.74 o
  -1  11  17        0.04        2.81      3.41 o
  -7   0  18        2.15        4.87      6.29 o
  -6   0  18        5.45        4.65      5.91 o
  -5   0  18        9.00        6.93      9.72 o
  -4   0  18       24.45       34.48      7.83 o
  -3   0  18       19.54       30.01      7.04 o
  -2   0  18        0.36        3.50      4.89 o
  -1   0  18        0.23        1.56      7.09 o
   0   0  18        5.51        0.14      3.34 o
   1   0  18       10.68       -0.12      3.36 o
   2   0  18       22.50        0.21      3.90 o
  -7   1  18        0.56        1.95      4.01 o
  -6   1  18        0.17       -0.02      3.30 o
  -5   1  18        1.57        1.66      4.02 o
  -4   1  18        0.78       -0.33      3.48 o
  -3   1  18        0.47        2.84      3.42 o
  -2   1  18        0.60       -1.05      2.94 o
  -1   1  18        0.89       -0.53      4.53 o
   0   1  18       21.67        0.15      2.48 o
   1   1  18        6.96       -0.17      2.40 o
   2   1  18        0.12        0.25      2.71 o
  -7   2  18        0.89        2.10      3.96 o
  -6   2  18        0.13       -0.44      2.90 o
  -5   2  18        3.33        1.29      3.77 o
  -4   2  18        2.70        1.90      3.35 o
  -3   2  18        0.00        0.32      2.56 o
  -2   2  18       11.27        3.90      3.58 o
  -1   2  18        4.88        2.56      5.40 o
   0   2  18        0.14       -0.19      2.39 o
   1   2  18        1.52        0.08      2.22 o
   2   2  18        0.00       -0.08      3.03 o
  -7   3  18        0.35       -3.64      6.05 o
  -6   3  18        1.17        1.32      3.47 o
  -5   3  18        0.00        0.93      3.16 o
  -4   3  18       10.42        8.42      6.63 o
  -3   3  18       30.07       20.36     14.38 o
  -2   3  18        0.20        3.48      3.43 o
  -1   3  18        0.78       -0.11      2.68 o
   0   3  18        0.80        0.07      2.16 o
   1   3  18        0.23       -0.20      2.37 o
   2   3  18       11.04        0.18      4.34 o
  -7   4  18        0.22        4.12      6.12 o
  -6   4  18        0.36       -0.20      2.77 o
  -5   4  18        3.16       -0.28      2.78 o
  -4   4  18       10.73        7.18      5.05 o
  -3   4  18       13.52       12.01     10.71 o
  -2   4  18        4.98       -0.14      3.11 o
  -1   4  18        0.04       -0.07      2.14 o
   0   4  18        0.26        0.03      1.89 o
   1   4  18        1.10       -0.31      2.39 o
   2   4  18        0.39       -0.11      5.32 o
  -7   5  18        1.26       -0.72      4.84 o
  -6   5  18        1.75       -1.20      4.72 o
  -5   5  18        6.90        8.61      4.27 o
  -4   5  18        7.50        5.99      4.37 o
  -3   5  18       15.11       12.78      7.90 o
  -2   5  18        1.93        0.52      3.05 o
  -1   5  18        4.51        0.13      2.21 o
   0   5  18        0.28       -0.13      2.21 o
   1   5  18        0.04        0.01      4.05 o
  -6   6  18        2.09        2.76      8.64 o
  -5   6  18        1.15        1.64      4.72 o
  -4   6  18        5.19        0.99      3.48 o
  -3   6  18        0.33        1.07      3.39 o
  -2   6  18        0.46        0.88      3.43 o
  -1   6  18        2.12       -0.27      2.36 o
   0   6  18        3.17       -0.56      2.55 o
   1   6  18        6.08        0.25      3.84 o
  -6   7  18        1.68       -0.21      3.88 o
  -5   7  18        9.88        0.59      6.88 o
  -4   7  18        2.07       -1.47      4.27 o
  -3   7  18        0.27        0.47      3.75 o
  -2   7  18        0.91        2.72      4.57 o
  -1   7  18        6.22        0.25      2.31 o
   0   7  18        6.70        0.03      3.12 o
   1   7  18        3.18       -0.10      2.14 o
  -5   8  18        0.38        0.65      4.14 o
  -4   8  18        2.30       -1.83      4.39 o
  -3   8  18        0.54        0.25      3.47 o
  -2   8  18        0.53       -0.01      2.59 o
  -1   8  18        0.34        0.19      2.53 o
   0   8  18        7.47       -0.10      2.09 o
  -5   9  18        0.59        4.41      5.16 o
  -4   9  18        2.26       14.29      5.95 o
  -3   9  18        8.11       13.25      5.85 o
  -2   9  18        0.01       -4.63      7.66 o
  -1   9  18        2.61        5.44      4.49 o
  -3  10  18        0.95       -3.76      4.68 o
  -2  10  18        5.11        2.63      3.57 o
  -6   1  19        0.00       -0.37      3.16 o
  -5   1  19        1.60        2.37      3.72 o
  -4   1  19        0.21        0.90      3.31 o
  -3   1  19        6.99        6.92      5.02 o
  -2   1  19        0.08       -0.74      4.85 o
  -1   1  19        0.38        0.07      2.37 o
   0   1  19        3.42        0.18      2.51 o
   1   1  19        4.91        0.01      2.14 o
  -6   2  19        0.29        0.31      3.08 o
  -5   2  19        0.39       -2.15      3.73 o
  -4   2  19       24.30       24.96     17.56 o
  -3   2  19        4.58        6.95      6.02 o
  -2   2  19        3.64        4.24      4.64 o
  -1   2  19        3.78       -0.20      2.55 o
   0   2  19        0.72        0.11      2.39 o
   1   2  19        2.81        0.09      2.38 o
  -6   3  19        0.12        0.53      7.70 o
  -5   3  19       11.18       12.50     10.56 o
  -4   3  19       10.20        9.79      5.56 o
  -3   3  19       14.15       10.49      8.95 o
  -2   3  19        1.46        1.25      3.17 o
  -1   3  19        0.00       -0.06      2.30 o
   0   3  19        0.45       -0.03      2.11 o
   1   3  19        1.77        0.01      3.35 o
  -6   4  19        1.45       -0.24      7.01 o
  -5   4  19       14.10       -1.99      8.81 o
  -4   4  19        2.70        3.55      4.67 o
  -3   4  19       19.30       12.79     15.59 o
  -2   4  19        3.29        3.04      3.51 o
  -1   4  19        0.00       -0.01      2.05 o
   0   4  19        0.78        0.11      2.34 o
  -6   5  19       10.75        2.43      5.71 o
  -5   5  19        1.46        0.14      3.98 o
  -4   5  19       27.24        1.83      5.23 o
  -3   5  19        3.88        5.15      5.75 o
  -2   5  19        1.03        0.45      4.11 o
  -1   5  19        0.66        0.01      1.97 o
   0   5  19        0.01        0.08      3.64 o
  -5   6  19        5.27       -2.12      5.22 o
  -4   6  19        9.57       -1.84      4.92 o
  -3   6  19        3.46       -0.28      3.87 o
  -2   6  19        3.68       -4.84      5.44 o
  -1   6  19        0.20        0.22      2.90 o
  -4   7  19        0.72        0.92      4.33 o
  -3   7  19        0.12        2.33      4.86 o
  -2   7  19        0.80       -1.41      7.24 o
  -1   7  19        0.08        0.14      3.73 o
  -2   8  19        1.87        0.21      3.51 o
  -5   0  20        1.70       -4.36      6.02 o
  -4   0  20        0.03       -3.72      5.79 o
  -3   0  20        1.53       -1.09      4.71 o
  -2   0  20        1.73        7.32      6.01 o
  -1   0  20        0.01        0.03      3.32 o
  -5   1  20        1.51        3.88      4.27 o
  -4   1  20       19.47       18.42      5.33 o
  -3   1  20        0.03       -4.09      4.09 o
  -2   1  20        0.18       -0.42      2.95 o
  -1   1  20        0.12       -0.14      2.56 o
  -5   2  20        2.29        1.50      4.06 o
  -4   2  20        6.45        6.69      5.71 o
  -3   2  20       16.92       13.08     11.33 o
  -2   2  20        0.20        3.50      5.65 o
  -1   2  20        0.12        0.11      2.52 o
  -5   3  20       21.27        1.03      5.33 o
  -4   3  20        2.13       -0.35      4.44 o
  -3   3  20        2.17        1.34      5.28 o
  -2   3  20       10.65       -0.44      4.43 o
  -1   3  20        0.01       -0.30      2.75 o
  -4   4  20        9.26        1.79      5.41 o
  -3   4  20        0.24       -2.00      5.44 o
  -2   4  20        3.57        1.34      4.93 o
  -3   5  20        6.52        0.62      4.66 o
 
